# Supplementary material for: Cinnamaldehyde targets SarA to enhance β‐lactam antibiotic activity against methicillin‐resistant Staphylococcus aureus
Source: mLife. 2024 Jun 14;3(2):291–306. doi: 10.1002/mlf2.12121 (PMC11211666; doi:10.1002/mlf2.12121)
Supplement: Supplementary file 2 — Supporting information. [file MLF2-3-291-s001.xlsx]

## Sheet: Supplemental Excel
Table S3. The differential expression genes (DEGs) in MRSA JE2 treated with cinnamaldehyde (CIN) at 156.25 mg/l.
Gene ID	log FC	log CPM	P-Value
dnaA	0.09779	9.90236	0.801841
dnaN	0.180782	9.98483	0.645042
YP_498611.1	-0.028512	7.16895	0.947157
recF	-0.125658	9.84163	0.777546
gyrB	-0.438184	10.9458	0.281312
gyrA	-0.253336	12.0223	0.597372
nnrD	0.531489	8.31332	0.294933
hutH	-2.47636	6.32123	0.000101
serS	0.131814	9.04552	0.7782
YP_498618.1	-0.170872	3.31381	0.754756
YP_498619.1	0.175105	2.09986	0.775644
metXA	-0.92264	4.61074	0.054401
YP_498621.1	0.351945	7.33187	0.362226
gdpP	-0.05972	10.2545	0.875643
rplI	-0.23014	8.86192	0.618068
dnaC	-0.438678	10.7798	0.288698
purA	-0.13241	7.50882	0.742058
walR	-1.09193	7.21736	0.026223
walK	-0.365074	9.85634	0.349374
YP_498628.1	-0.22874	9.48189	0.559507
YP_498629.1	-0.318868	8.14756	0.423601
yycJ	0.155454	6.00893	0.719357
YP_498631.1	1.18009	5.38687	0.017059
rlmH	-0.965382	4.94368	0.050249
YP_498636.1	0.068555	5.70202	0.88072
dus_1	2.05782	5.86118	5.8e-05
YP_498639.1	2.45677	3.91643	3e-06
YP_498640.1	2.54315	1.97433	2.3e-05
glpE	4.34272	6.74257	0
gloB	3.85445	7.38197	0
YP_498643.1	1.64511	8.01545	0.000233
YP_498644.1	-0.612115	0.884265	0.370868
dus_2	-0.052256	7.91557	0.908091
YP_498646.1	-0.725859	0.967086	0.306722
YP_498647.1	-0.623809	2.58966	0.238757
entS_1	-0.433696	2.87803	0.391851
ywqN_1	0.521021	1.64313	0.459886
gltR	1.48737	3.97869	0.0035
YP_498651.1	0.615492	0.522038	0.425496
yofA	1.59071	2.06695	0.005767
YP_498653.1	0.12678	2.86	0.853311
YP_498654.1	-0.243719	6.60887	0.546785
YP_498655.1	0.099532	4.12231	0.848049
plc	-1.71283	3.18204	0.021397
YP_498657.1	1.58245	2.4571	0.004976
YP_498658.1	-0.908058	3.1648	0.082462
YP_498659.1	-0.995477	3.53342	0.040505
YP_498660.1	-0.680521	3.46192	0.216492
YP_498661.1	-0.009283	7.46967	0.981681
scmP_1	-1.08388	4.95421	0.031321
norB_1	-1.04769	4.74783	0.03749
YP_498664.1	0.502741	8.1999	0.276154
YP_498665.1	-2.64904	8.26739	1e-06
norG	-1.35402	1.41797	0.043205
YP_498668.1	-1.14497	2.98348	0.029102
lctP_1	0.023602	7.64304	0.961322
spa	-1.09326	13.1491	0.057093
sarS	0.982369	6.77423	0.066382
yfhA	-0.189186	5.35832	0.682115
yfiZ_1	-0.113524	3.91561	0.829941
yfiY	-0.70607	4.67616	0.343752
sbnA	-0.793861	1.22802	0.236674
sbnB	-1.50892	1.32217	0.034935
sbnC	-0.176446	3.07522	0.73972
sbnD	-0.311241	2.28648	0.575266
sbnE	-0.310701	4.8285	0.49799
garL	-0.176372	2.47362	0.741161
sbnH	-0.065327	3.79062	0.904079
sbnI	-0.444516	2.97916	0.445453
YP_498685.1	0.28391	1.62308	0.658362
YP_498686.1	-1.69182	2.97138	0.005254
butA	-1.30574	8.16014	0.010592
wbgU	-1.10917	2.65988	0.024772
YP_498690.1	-2.75612	1.53522	1.4e-05
wbnH	-0.790442	1.5045	0.293214
YP_498692.1	-0.98009	1.94907	0.124084
YP_498693.1	0.138235	4.77682	0.786351
sodM	-0.264107	7.65072	0.591767
YP_498695.1	-1.84258	9.19315	2.9e-05
YP_498696.1	1.09812	5.45484	0.030838
deoD	-0.014304	9.75187	0.973626
tet(38)	-1.68683	6.8018	0.001231
deoC1	-1.26004	8.55479	0.001973
deoB	-1.18068	9.93586	0.002498
phnE_1	-0.300384	2.41613	0.619856
phnE_2	-0.841964	1.97732	0.151855
glnQ	0.164363	1.09264	0.821458
phnD2	-0.611104	1.65048	0.284734
YP_498706.1	-0.146112	3.0298	0.809879
yfkN	-0.65048	5.75958	0.156842
repN	0.620115	-0.25439	0.528567
YP_498711.1	-2.81612	1.58371	0.000575
adhE	-4.23294	9.1045	8.7e-05
cap8A_1	-2.17692	0.389656	0.005558
ywqD_1	-0.081832	1.90727	0.914608
ywqE_1	-0.39158	0.898103	0.613213
pglF	-1.35691	2.87768	0.027439
capD	-0.777193	2.45592	0.210629
wbjC	-0.384238	2.24645	0.560343
wbpI	-0.648379	2.70629	0.299199
dapH_1	-0.140706	1.5736	0.87198
YP_498722.1	-0.06359	2.84613	0.911819
YP_498723.1	0.1233	2.45561	0.851718
YP_498725.1	-0.379259	4.10751	0.451104
epsL	-0.042982	3.02297	0.947756
fcl	-0.20475	3.72702	0.692967
wecC	-0.399954	4.84222	0.397796
mnaA_1	-0.185373	5.49652	0.69851
isdI	0.12344	4.06026	0.797782
ybaN	-0.568537	4.25597	0.383585
aldA	-2.82956	8.79974	0.007079
czcD_1	-0.74829	4.63712	0.10509
YP_498734.1	0.710345	1.99926	0.213866
YP_498735.1	1.53792	7.18215	0.00091
nrtD	1.85175	7.86064	0.000491
YP_498737.1	1.63342	8.59629	0.001556
ssuC	1.35454	8.20591	0.005034
YP_498739.1	1.18155	8.83416	0.010241
YP_498740.1	0.750496	7.26356	0.081101
YP_498741.1	0.474037	4.86085	0.425779
mdrP	-0.64623	4.4825	0.220418
grsB	-1.14451	8.51904	0.006169
YP_498744.1	-1.247	5.01413	0.009675
yagU	-2.44312	8.39196	0
argB	-0.643767	2.55409	0.223397
argJ	-0.387903	3.09787	0.484846
argC	-0.064017	1.83589	0.94386
rocD2_1	-0.618286	2.41774	0.249226
brnQ_1	0.523488	6.76121	0.213494
yecD	0.776707	6.44022	0.186156
ipdC	0.936723	7.8711	0.138487
YP_498753.1	-0.531191	1.82361	0.308784
ptsG_1	-0.866544	9.7369	0.024837
YP_498755.1	-4.49261	5.81635	4e-06
murQ	-4.13126	4.5557	1e-06
YP_498757.1	-3.97337	5.39208	1e-06
ybbH_1	-2.94523	4.77436	6e-06
YP_498759.1	-1.51033	1.97394	0.042778
hsdR	-0.701237	8.36292	0.105871
YP_498761.1	-0.619516	6.72639	0.164483
YP_498762.1	-0.682131	6.22309	0.153325
YP_498763.1	-0.629594	5.85106	0.184889
gsiA	1.12806	4.96132	0.024804
YP_498765.1	1.27536	1.87579	0.031994
YP_498766.1	0.557232	1.5172	0.325791
YP_498767.1	0.284947	3.35551	0.564831
ggt	0.082635	5.20619	0.862296
YP_498769.1	1.94987	5.34031	6.7e-05
azoR	3.35523	8.06067	0
YP_498771.1	0.626713	4.22325	0.277233
msmX	-3.83127	4.77089	0.000431
cycB	-2.57835	5.29331	0.001559
YP_498774.1	-2.27397	5.35691	0.000499
malG	-2.21917	4.54879	0.000304
gfo	-2.79011	6.62671	9e-06
iolG	-2.5564	5.74972	7.2e-05
YP_498778.1	-2.17966	6.45544	0.000135
YP_498779.1	-2.40906	2.70722	0.01831
uhpT	-4.81351	7.78341	6.9e-05
YP_498781.1	0.396537	4.06668	0.447893
YP_498782.1	-0.093823	5.033	0.840405
YP_498783.1	-1.53209	5.0802	0.002532
pflB	-3.36725	12.8882	0
pflA	-3.10888	11.1428	1e-06
YP_498787.1	-0.546386	6.31694	0.2427
scn_1	0.092532	0.971063	0.951052
YP_498789.1	-1.12957	4.90135	0.048561
fadA	-0.554014	3.52448	0.28812
fadN	-0.555019	3.04016	0.266927
caiA	-0.901098	1.63834	0.094876
lcfB	-0.236686	1.92467	0.739896
carA_1	-0.93683	2.46652	0.150698
YP_498797.1	-0.376783	4.36055	0.447054
nikA	-0.638202	7.10531	0.157243
YP_498799.1	-0.70761	5.43118	0.134625
YP_498800.1	-0.517398	5.38883	0.30947
hmp	-0.783662	10.8647	0.09927
YP_498802.1	-1.47283	6.66658	0.009265
ldh1	-1.34311	13.3692	0.012827
ptsG_2	-1.57411	6.64693	0.00139
rihA	-0.852905	5.23367	0.068686
YP_498808.1	0.162616	3.34647	0.765005
gatA_1	0.121966	1.13406	0.912313
gatC_1	0.450109	2.59784	0.413708
YP_498812.1	-0.131814	3.44789	0.789005
gatD_1	-0.186168	5.01007	0.708519
tarI2	-0.805061	6.28125	0.132712
tarJ'	-1.13938	7.56465	0.023349
tarK	-0.79678	8.52091	0.13637
tarF	-0.07016	7.47617	0.861442
ispD	-0.060474	7.54959	0.879206
tarJ	0.14074	9.1809	0.715022
tarL	0.282974	10.2914	0.473754
tarS	0.017259	10.9025	0.965003
scdA	-2.23268	6.90763	2.2e-05
ypdA	-0.523328	6.55858	0.304582
lytR	-1.79396	3.85558	0.011121
lrgA	-3.54722	7.81869	0
lrgB	-3.63593	8.92929	0
yydK	-0.600976	5.59306	0.266041
ptsG_3	-1.30718	3.01555	0.115193
bglA	-1.33902	5.33658	0.072765
COQ5	0.439963	3.34273	0.406164
YP_498833.1	-0.968933	-0.314448	0.25649
rbsK	-1.67367	5.43517	0.000224
rbsD	-1.35614	3.61835	0.00484
glcU_1	-1.69129	5.34745	0.000388
degA	-0.915926	5.03594	0.045686
YP_498839.1	1.60296	3.42113	0.001699
norB_2	1.3172	5.38246	0.006698
yxeI	0.18281	3.76725	0.74122
lytM	1.9514	6.19837	1e-05
lnrL_1	-0.357798	5.12803	0.508121
YP_498845.1	0.089135	4.99507	0.881385
YP_498846.1	0.185635	4.26411	0.730226
YP_498847.1	0.581358	8.17234	0.207586
YP_498848.1	0.440473	0.818955	0.561457
YP_498849.1	-0.05473	4.45312	0.917271
YP_498850.1	-1.45552	5.89401	0.005824
esxA	-1.81978	8.82521	3.1e-05
esaA	0.225285	7.54804	0.656236
YP_498853.1	-0.013924	4.81406	0.98198
esaB	-0.045905	0.602637	1
essB	-0.062209	4.25774	0.919346
essC	-0.498824	7.53074	0.287469
esxC	-1.41054	3.22425	0.027546
esxB	-0.808849	3.31688	0.134467
essE	-0.50025	4.90128	0.293434
esxD	-0.864884	4.04061	0.069864
essD	-1.31782	7.48686	0.00386
essG_1	-0.637245	6.31115	0.148896
YP_498863.1	-0.274394	3.50093	0.597141
YP_498864.1	-0.218101	2.73151	0.71087
YP_498865.1	-1.16596	0.79473	0.088574
essG_2	-1.17094	5.74868	0.009969
essG_3	-0.862294	4.52662	0.110554
essG_4	-1.09363	3.5874	0.030245
essG_5	-1.66542	2.41192	0.005869
essG_6	-0.718041	4.84799	0.144696
YP_498871.1	-0.314297	3.88575	0.535678
YP_498872.1	-0.881594	5.95385	0.042177
focA	-1.19234	6.22263	0.005113
brnQ_2	0.101683	8.34845	0.834763
hel	-1.09813	3.75895	0.030782
YP_498877.1	-0.658467	7.56999	0.108041
hrtA_1	-0.650303	6.97815	0.144771
YP_498880.1	0.332734	6.53395	0.488143
RBKS	-0.095101	1.34508	0.913282
psuG	-0.783141	1.59895	0.147696
nupC_1	-0.976243	2.27339	0.144527
sglT	-2.47009	2.90019	0.000655
nanA	-2.19385	3.11839	0.014322
bglK	-2.66072	2.65592	0.003194
ybbH_2	-0.595815	6.1399	0.318731
nanE	-0.709785	4.00356	0.206208
YP_498889.1	-1.12139	0.923736	0.171176
lip2	-1.20468	6.31018	0.008098
YP_498891.1	0.345698	6.02979	0.41731
YP_498892.1	-0.105546	5.1701	0.851651
YP_498894.1	0.227261	6.07956	0.635285
YP_498895.2	0.23351	5.16776	0.647333
YP_498896.1	0.444614	6.126	0.328612
YP_498897.1	0.711632	6.27958	0.098584
YP_498898.1	0.66446	6.3487	0.128755
YP_498899.1	-0.663036	8.16335	0.1299
ulaA	-2.9053	5.99142	0.000805
YP_498901.1	-3.9977	3.6761	0.000346
cmtB	-3.08286	3.95548	0.001398
YP_498903.1	-2.86193	6.27555	0.000961
slyA_1	-0.665714	4.55759	0.251531
mepA	0.244786	6.3246	0.566228
YP_498906.1	-0.036261	4.70486	0.944056
glpT	-1.85248	5.29601	0.001539
mhqA_1	1.39496	7.09045	0.001448
luxA	1.15029	8.0627	0.004245
YP_498910.1	1.46507	6.43642	0.000725
YP_498911.1	0.262937	4.86665	0.595557
YP_498912.1	0.084182	2.42049	0.879011
ydaF	-0.230383	4.46906	0.722661
efeM	-0.3122	2.08367	0.617307
efeN	0.164834	3.35485	0.749362
YP_498916.1	0.291744	3.74855	0.536552
tatC2	1.66036	5.50969	0.000339
tatAy	1.2281	4.08802	0.013144
YP_498919.1	1.31331	5.42047	0.003687
YP_498920.1	-0.943857	0.857815	0.139815
YP_498921.1	-0.740556	4.91524	0.118246
btuD_1	-0.607921	6.26929	0.165365
YP_498923.1	-0.340767	5.67815	0.441967
YP_498924.1	1.05043	4.97026	0.033938
YP_498926.1	-0.63921	8.80614	0.118821
YP_498927.1	-0.512871	5.68367	0.290476
metE	-0.355968	5.27239	0.463248
yitJ	-0.452381	3.90154	0.34366
metC	-0.429647	3.21843	0.414042
metI	-0.689574	2.06238	0.185652
spo0J	-0.626104	4.67462	0.297453
mscS	-0.213247	5.47224	0.631348
YP_498934.1	-0.85152	2.94447	0.085809
ychF	-0.456102	8.64996	0.23967
YP_498936.1	-0.006991	6.15873	0.991307
rpsF	0.118261	9.94296	0.783176
ssbA_1	0.250597	10.8198	0.532974
rpsR	0.160918	6.38179	0.728626
YP_498940.1	-0.197376	1.5534	0.774358
selX	-0.173052	1.541	0.770311
YP_498944.1	-1.27455	3.77678	0.048597
YP_498945.1	-0.976755	8.99368	0.093679
YP_498946.1	-0.171979	5.82283	0.71569
YP_498947.1	-1.01365	6.69242	0.024386
YP_498948.1	-0.305529	0.612844	0.717224
gpmA_1	-0.056714	5.56427	0.901505
YP_498950.1	-0.699429	3.55558	0.18408
YP_498951.1	0.08452	6.42785	0.847933
YP_498952.1	1.13474	5.59392	0.020118
ahpF	0.862719	12.7626	0.041527
ahpC	1.06056	10.3864	0.010368
nfrA	0.861697	8.63265	0.053803
tcyP	0.868402	8.86374	0.033467
YP_498957.1	-0.450031	2.34646	0.409695
YP_498958.1	0.121124	9.2576	0.756499
YP_498959.1	-0.354162	6.07906	0.42629
YP_498960.1	-1.35704	7.7186	0.005635
xpt	0.604013	6.52471	0.191171
pucK	0.944683	8.08001	0.032793
guaB	0.686272	9.87662	0.091302
guaA	0.788916	10.4559	0.049245
YP_498965.1	0.099422	1.75716	0.883376
YP_498966.1	-0.005506	1.26275	1
YP_498967.1	1.16889	-0.272817	0.195136
YP_008530238.1	0.689103	0.623419	0.343982
YP_498969.1	0.629985	4.79546	0.180636
qorB	0.622903	7.36886	0.119619
ssl1	-0.47298	2.41507	0.358156
ssl4_1	0.364866	2.38361	0.544192
ssl3	-0.105884	1.16625	0.904171
ssl4_2	-1.59583	0.441875	0.03279
ssl5_1	-0.014463	0.956675	1
ssl4_3	-0.866363	1.92519	0.093678
ssl7_1	-0.38862	3.04046	0.537461
ssl7_2	0.381141	1.3872	0.56143
ssl7_3	0.886958	1.49837	0.211844
YP_498982.1	-0.209892	2.4886	0.710233
YP_498983.1	-1.47584	-0.047046	0.082508
hsdM	-0.205793	7.60987	0.661223
YP_498985.1	0.107036	5.61797	0.81605
ssl5_2	-0.489518	0.678977	0.467319
YP_498987.1	-1.4913	5.74429	0.001554
YP_498988.1	-0.506151	1.50698	0.447605
lpl2_1	-0.676029	3.4542	0.1621
YP_498990.1	-0.70907	4.90724	0.118567
lpl2_2	-1.42954	4.93764	0.004654
YP_498992.1	-0.644066	7.74353	0.11049
YP_498993.1	-0.769275	4.25277	0.120712
YP_498994.1	-0.573359	3.69967	0.238643
YP_498995.1	-1.6403	1.69282	0.010394
yciC_1	0.237895	4.51316	0.632371
ndhB	-0.029601	7.76255	0.948834
YP_498999.1	-0.006649	10.2087	0.988213
YP_499000.1	-0.552414	7.56471	0.207678
YP_499001.1	0.271457	2.79279	0.646919
YP_499002.1	-0.205879	6.22135	0.637622
est_1	-0.224672	7.11168	0.59359
YP_499004.1	2.04526	1.92105	0.00064
YP_499005.1	2.06565	7.83272	2e-06
mccA	2.24737	6.26963	3e-06
mccB	1.94227	7.34629	1.2e-05
metN	0.614918	5.06359	0.20009
metP_1	0.192217	3.32713	0.741992
metQ_1	0.455378	5.06521	0.327677
sle1	0.258088	8.17918	0.555987
YP_499012.1	0.946923	3.62493	0.044414
YP_499013.1	-0.380952	4.98998	0.435726
YP_499014.1	-0.328082	5.53953	0.460558
YP_499015.1	0.173013	6.31796	0.680003
YP_499016.1	0.164003	5.63995	0.709598
hdfR_1	-0.446256	1.63449	0.484882
gltA	0.367648	7.42915	0.458937
gltD	0.552729	6.61335	0.267141
treP_1	-0.827541	9.48508	0.05365
treA	-0.788139	7.98961	0.040701
treR_1	-0.475041	7.28582	0.225625
YP_499024.1	-1.16581	5.0521	0.024799
ruvB_1	-0.554763	9.20615	0.154618
YP_499026.1	-0.89914	7.51838	0.039909
recR	-0.543202	9.53394	0.183808
speA	-0.120625	6.12442	0.79337
tmk	-0.023437	4.87641	0.972597
darA	-0.712205	7.19932	0.081483
YP_499033.1	-0.467053	5.34256	0.320662
YP_499034.1	-0.303085	7.47446	0.468671
yabA	-0.144736	7.08345	0.74837
yfiC	-0.486575	6.21845	0.286643
YP_499037.1	-0.649963	4.30605	0.175591
rsmI	-0.185202	6.47794	0.685927
metG	0.187283	10.0691	0.623547
dtd3	0.167483	9.42953	0.665189
rnmV_1	-0.39851	5.70076	0.386942
ksgA	-0.08152	6.69559	0.84294
veg	-0.411019	5.6204	0.402228
ipk	-0.342968	7.78736	0.424743
purR	-0.208663	8.6235	0.59452
yabJ	-0.950176	9.51922	0.024812
spoVG	-1.09853	8.6775	0.009763
YP_499049.1	-0.558746	1.99015	0.387726
glmU	-0.417671	9.2089	0.289751
prs	0.187977	9.09802	0.629483
YP_499052.1	0.763268	3.59748	0.114372
rplY	0.357222	11.4053	0.372933
pth	-0.174705	6.14709	0.713783
mfd	0.296392	9.44715	0.438763
YP_499056.1	0.267383	8.16631	0.513681
YP_499057.1	-0.128214	9.02874	0.740921
YP_499058.1	-0.319437	5.70201	0.472117
divIC	-0.182823	7.74561	0.645384
pnp_1	-0.13892	9.60611	0.725041
tilS	0.014259	6.2353	0.975099
hpt	-0.073902	6.25673	0.863262
ftsH	0.407351	12.6109	0.281694
hslO	0.56389	8.73944	0.176828
cysK	0.536419	11.0902	0.167008
folP	-0.59488	6.38724	0.160892
folB	-0.49473	5.19463	0.286427
folK	-0.174526	6.6147	0.675583
YP_499069.1	0.101749	3.77797	0.842677
lysS	-0.014798	10.807	0.969639
gabR	-0.067866	4.64138	0.894527
pdxS	-0.541418	8.70219	0.293486
pdxT	0.200428	7.85976	0.624016
nupC_2	0.682639	8.23083	0.094217
ctsR	1.19509	8.69227	0.01021
mcsA	1.11028	9.70818	0.008474
mcsB	1.06854	9.50638	0.010809
clpC	0.85438	12.1075	0.031647
radA	-0.268523	8.4586	0.512146
yacL	0.262926	7.52382	0.512172
gltX	0.696419	9.82325	0.076997
cysE	0.134124	5.73202	0.767514
cysS	0.529101	8.32437	0.161282
mrnC	0.292789	6.54209	0.471029
YP_499086.1	0.390674	7.89793	0.324478
yacP	0.503452	7.11265	0.208536
YP_499088.1	0.865802	6.52446	0.089499
secE	-0.561342	6.28272	0.183417
nusG	-0.38823	9.39668	0.310714
rplK	0.178665	10.6077	0.663208
rplA	0.336463	11.767	0.416963
rplJ	0.163949	11.4881	0.695216
rplL	0.196865	11.2321	0.634775
rsmC	0.657866	8.08485	0.111104
rpoB	0.399417	13.7778	0.297269
rpoC	0.516976	14.1654	0.24492
rplGB	0.466482	8.79474	0.287838
rpsL	0.30238	11.5909	0.4344
rpsG	0.416769	11.5179	0.291772
fusA	0.707134	15.342	0.079685
tuf	0.432808	14.5257	0.239289
scmP_2	0.914442	7.13284	0.063343
YP_499104.1	-1.37797	8.77319	0.005933
hchA	0.709295	11.2262	0.125652
araB	-1.13764	4.13189	0.08344
YP_499107.1	-0.388567	6.53786	0.392475
ilvE	-0.088616	8.18724	0.871362
YP_499109.1	0.918372	0.830457	0.199176
ppaX	-0.392344	5.77663	0.477628
dck	0.602283	6.06887	0.177107
dgk	0.94726	2.2562	0.069989
tadA_1	0.224904	4.93717	0.645918
ywpJ_1	-0.931079	5.18416	0.112219
azo1	-0.014451	5.18177	0.981099
sdrC	-1.85874	5.85152	0.014839
sdrD	0.428561	8.07225	0.369246
gtfA_1	0.480739	5.51164	0.274275
gtfA_2	-0.323061	7.74254	0.424231
folE2	1.16219	9.45954	0.003914
bshB2	0.781014	8.7288	0.101451
yojF	0.568614	6.91978	0.236577
nagB_1	0.196762	6.58587	0.676272
YP_499125.1	0.277706	9.64591	0.522882
hxlB	0.297054	8.76597	0.500383
gph	-1.15459	4.20635	0.050261
proP	0.016104	8.43978	0.966894
menE_1	-0.601707	3.20369	0.233729
yhfS	-0.276206	4.99366	0.542915
YP_499132.1	-0.332638	2.35124	0.533842
YP_499133.1	-0.015603	2.92559	1
pdxK	-0.058201	8.42861	0.907406
ung	0.083229	5.0293	0.864084
YP_499136.1	0.367515	4.07547	0.459618
YP_499137.1	0.167874	3.61608	0.721798
YP_499138.1	-0.148046	9.25905	0.697773
YP_499139.1	0.415361	5.40419	0.355218
YP_499140.1	0.208917	5.89532	0.646143
YP_499141.1	0.747965	9.03413	0.087953
eutD	-0.059557	10.3101	0.876744
lipL	-0.023459	10.1233	0.951349
galK	-0.126859	6.97851	0.761948
YP_499145.1	0.090714	8.25264	0.816398
YP_499146.1	0.254746	8.24111	0.509133
YP_499147.1	0.265783	5.07335	0.587735
rclA	1.13605	7.34604	0.040952
YP_499149.1	0.316659	5.46055	0.69816
YP_499151.1	-1.08572	5.05391	0.074213
YP_499152.1	0.566497	0.261271	0.480905
YP_499153.1	-0.141487	2.10697	0.829098
YP_499154.1	0.486674	3.04406	0.34689
YP_499155.1	1.7009	2.4296	0.003045
YP_499157.1	1.65971	1.3845	0.020772
YP_499158.1	0.100791	2.92259	0.888531
YP_499161.1	1.54905	1.37909	0.027946
YP_499162.1	0.289246	2.43206	0.64775
YP_499163.1	0.807782	1.8691	0.159403
YP_499164.1	-0.249815	2.75338	0.619404
YP_499165.1	0.200052	3.87507	0.730214
iolS	0.109147	7.51562	0.788363
ywqN_2	-0.529657	7.52218	0.260244
YP_499168.1	0.907132	4.9454	0.089983
YP_499169.1	0.675176	8.61457	0.110153
YP_499170.1	-0.17472	7.82698	0.734897
adh	-3.71811	11.0574	9e-06
ywiB	0.195399	4.36289	0.712902
argS	0.426575	8.54966	0.275651
nth_1	-0.213188	1.80506	0.725032
btuF	0.228687	4.95428	0.65016
YP_499177.1	-0.471239	4.05417	0.383461
hdl	0.051734	5.27668	0.924182
YP_499179.1	-0.00882	7.05887	0.984233
YP_499180.1	-1.07369	9.54502	0.006319
YP_499181.1	0.631054	5.52382	0.168213
pip	-0.709145	7.45113	0.089528
sarA	-0.280179	6.03669	0.018667
YP_499184.1	0.106504	3.80132	0.836986
mrpC	-1.39742	0.948632	0.031904
mnhD1_1	-0.094544	3.09989	0.869699
mrpE	0.064295	0.427189	1
YP_499193.1	-0.052152	1.84278	0.936824
nhaK_1	0.469704	8.5555	0.257182
mntA	-0.397778	9.69003	0.324728
mntB_1	-0.093006	7.82544	0.821057
mntB_2	-0.636705	8.7983	0.132367
mntR	-0.562958	8.3501	0.152317
YP_499199.1	-0.126667	5.49038	0.777857
tarA	-0.391141	5.58463	0.438047
tagH_1	0.262315	9.21258	0.506911
tagG	0.253494	7.68414	0.535421
tarB	-0.85579	6.23584	0.04285
tagX	-0.515435	7.17228	0.214814
tarD	-0.865065	6.2594	0.043748
YP_499206.1	0.267976	7.026	0.509259
bmrA	-0.295521	9.34529	0.457601
nupG	-0.156716	8.70525	0.690269
YP_499209.1	-1.09237	-0.247058	0.234875
YP_499210.1	0.017194	5.60811	0.972276
fepC	0.557608	7.85126	0.217325
feuB	1.17742	6.29611	0.00614
feuC	1.20726	7.26981	0.002977
dhaK	-2.17653	7.07075	0.000683
dhaL	-2.52246	5.32952	0.000645
dhaM	-2.29113	5.37169	0.000557
YP_499217.1	-0.34742	7.69886	0.389221
YP_499218.1	0.886031	7.90235	0.037095
aes	0.769475	4.59108	0.105188
YP_499221.1	0.593251	3.82262	0.205903
YP_499222.1	0.250477	8.04919	0.577692
YP_499223.1	0.31341	5.5893	0.475935
graR_1	0.25401	5.53275	0.571048
graS_1	0.185053	6.44589	0.669755
bceA_1	1.25324	6.40815	0.005117
bceB_1	1.58882	7.54859	0.001387
YP_499228.1	0.537459	7.22804	0.231463
YP_499229.1	0.170699	9.30944	0.673511
YP_499230.1	0.766488	8.47931	0.045638
YP_499231.1	0.758391	5.50071	0.133463
rhaR_2	0.920032	4.7379	0.049701
sarX	0.333788	3.07578	0.503197
YP_499234.1	-0.239893	9.34905	0.531367
YP_499235.1	-0.074137	8.45414	0.850407
YP_499237.1	0.4203	5.66551	0.3497
hdfR_2	0.090716	7.85963	0.820546
YP_499239.1	1.09822	0.564652	0.113242
setC	0.529622	7.20831	0.200184
YP_499241.1	0.643065	5.66954	0.185648
YP_499242.1	0.775903	2.3283	0.122831
YP_499243.1	-0.466748	1.92324	0.38174
YP_499244.1	-0.471816	5.55982	0.291408
YP_499245.1	-0.679893	4.53334	0.138554
YP_499246.1	-0.782754	4.52962	0.150673
YP_499247.1	-0.076322	7.97564	0.856639
YP_499248.1	-0.263034	6.59211	0.534014
YP_499249.1	-0.405746	9.16368	0.322266
uppP	0.057034	7.64762	0.887571
cydD	-0.445237	7.91144	0.305758
YP_499252.1	-0.26348	8.11304	0.528025
mgrA	-0.201083	10.0372	0.63748
yciC_2	-0.442376	6.44087	0.29817
ydhF	-0.234311	6.44039	0.565016
YP_499256.1	0.078095	1.12209	0.953597
YP_499257.1	-1.38667	6.91591	0.000663
phrB	-1.35656	7.73824	0.000918
YP_499259.1	0.553468	4.87264	0.35351
YP_499260.1	0.981668	5.26691	0.080069
YP_499261.1	-0.302198	4.88597	0.531388
tetA	0.15665	6.74946	0.709202
YP_499263.1	1.29161	3.41036	0.01025
ybaK	-0.688826	4.07394	0.23779
ydjF	-0.480313	8.88274	0.385903
lacC_1	-0.65408	9.45561	0.155687
fruA	-0.762849	11.1196	0.053566
nagA	-0.193814	7.27731	0.659949
YP_499270.1	1.10402	9.03818	0.00566
YP_499271.1	0.101855	7.30526	0.806382
csbB	0.095853	7.82827	0.82601
saeS	-0.124952	7.5029	0.751098
saeR	-0.636809	7.55309	0.100985
YP_499275.1	-1.54263	5.95383	0.003099
YP_499276.1	-0.356904	4.39114	0.471008
YP_499277.1	1.65986	4.08886	0.002167
queE	0.124538	6.78312	0.800036
queD	0.080868	5.86909	0.877982
queC	0.719584	5.13287	0.188371
trpG_1	-0.707663	3.2423	0.203169
menF	-0.008063	5.15622	0.99016
YP_499283.1	0.022594	4.25254	0.970066
YP_499284.1	0.101035	2.71311	0.889203
pxpB_1	0.20218	5.64095	0.654521
pxpC_1	0.082078	6.96202	0.842424
ltaS	-0.000886	10.5	0.998306
ettA	0.348617	7.64051	0.388441
recQ_1	0.621924	8.27619	0.122457
btuD_2	0.373057	8.47662	0.414858
YP_499292.1	1.17225	9.47916	0.004289
hisC_1	0.162973	5.84488	0.709002
YP_499294.1	0.603246	5.62588	0.176422
YP_499295.1	-0.433569	1.89878	0.508926
YP_499296.1	-0.342282	8.14028	0.407632
YP_499297.1	0.124776	4.11794	0.803677
dtpT	0.223874	9.7894	0.563663
queF	1.05889	5.79485	0.038578
cntI	0.784402	5.85341	0.093208
nrdI	-0.199877	7.44233	0.615968
nrdE	0.93521	11.7458	0.0349
nrdF	1.39896	10.8426	0.006729
yclN	0.415171	5.2929	0.403149
yclO	1.36461	3.81661	0.004207
yclP	1.21812	4.65315	0.009103
yclQ	0.914677	6.58784	0.023511
YP_499310.1	-0.039568	5.92733	0.927482
murB	-0.300033	7.22875	0.45253
YP_499312.1	1.85558	2.09867	0.000732
YP_499313.1	-0.237159	4.95211	0.60722
YP_499314.1	-0.694016	5.09581	0.134432
garK_1	-0.271748	8.06231	0.533135
pepT_1	-0.220897	8.81062	0.573904
YP_499317.1	0.251057	4.78557	0.587629
yjjP	0.165091	4.61426	0.722288
YP_499319.1	0.025929	6.71594	0.954017
tagO	-0.583607	7.08881	0.157248
YP_499321.1	-0.131276	6.92394	0.769277
YP_499322.1	0.241489	6.55396	0.564254
comFA	-0.901176	2.81012	0.159266
YP_499324.1	-1.29458	5.54252	0.01332
hpf	-1.31261	10.4496	0.003884
secA	-0.000472	10.7341	0.999072
YP_499327.1	-0.209462	2.4369	0.700694
prfB	0.010419	7.51795	0.979655
YP_499330.1	0.797454	4.00332	0.108517
yfbR	-0.348268	4.88418	0.490382
YP_499332.1	-0.105922	1.64046	0.868962
uvrB_1	-1.04942	7.75356	0.013104
YP_499334.1	-0.511192	1.53227	0.458323
uvrB_2	-0.510033	8.05814	0.180447
uvrA	-0.169753	10.4799	0.673573
hprK	-0.2879	7.72261	0.483106
lgt	-0.318038	6.17874	0.458065
dapH_2	-0.027054	6.79671	0.948026
YP_499341.1	0.228483	7.85071	0.605074
trxB	0.577879	10.5564	0.159049
YP_499343.1	0.22612	7.05997	0.59061
YP_499344.2	0.13914	8.00466	0.728428
YP_499345.1	-0.38597	9.11332	0.329484
whiA	-0.489776	9.45023	0.223974
clpP	0.58563	9.63968	0.15933
YP_499348.1	-0.400036	7.5131	0.301182
YP_499349.1	-0.413578	7.27316	0.312714
cggR	0.237942	12.7781	0.673027
gapA1	-0.40384	13.7523	0.306588
pgk	-0.669348	12.3945	0.090781
tpiA	-0.874384	12.0308	0.024127
gpmI	-0.829973	13.5449	0.03762
eno	-0.611103	13.6982	0.132686
YP_499356.1	0.031757	4.99931	0.946711
secG	-0.811937	4.12708	0.102105
est_2	-0.188896	7.56364	0.641881
rnr	0.037384	10.2286	0.925671
smpB	0.096057	7.05615	0.829896
YP_499362.1	-0.646757	1.96743	0.236339
YP_499363.1	-2.07286	1.42168	0.010531
YP_499364.1	-2.43986	5.51479	2.8e-05
YP_499366.1	-1.47088	1.45608	0.061227
YP_499367.1	-1.45147	3.8224	0.03627
clfA	-1.45734	10.4832	0.00046
ssp	0.377594	2.40741	0.465381
YP_499372.1	-0.087764	1.97488	0.884273
nuc	-0.788674	6.45928	0.108047
cspA_1	-0.205608	8.67104	0.681649
YP_499375.1	0.218957	2.46027	0.704334
YP_499376.1	-0.018211	3.35095	0.977718
YP_499377.1	-0.333968	3.64363	0.482349
YP_499378.1	0.926484	0.648565	0.215468
YP_499379.1	-0.371631	4.05713	0.442689
YP_499380.1	-0.623096	4.71424	0.201029
YP_499381.1	-0.170148	3.41381	0.75207
pspB	-0.673389	4.95586	0.198659
argO	-0.32744	3.54578	0.550815
YP_499384.1	-0.036335	4.95441	0.946767
YP_499385.1	-1.70711	5.03105	0.011671
aroD	0.519362	4.47436	0.29254
YP_499387.1	0.559049	7.0884	0.224371
ydbP	0.56743	7.18171	0.196731
mgsR	0.050197	6.71689	0.906728
gcvH	-0.533187	8.64453	0.187033
YP_499391.1	-0.445404	2.64021	0.426752
ywqG	-0.456864	6.48838	0.280889
YP_499393.1	-1.22363	0.756723	0.09732
rnmV_2	-0.604077	4.89321	0.224833
YP_499395.1	-0.46837	3.94896	0.353347
metN2	-0.355928	6.71039	0.435517
metP_2	-0.074382	5.90106	0.870636
metQ_2	-0.18351	6.91686	0.666444
YP_499399.1	-0.879934	6.58714	0.058734
YP_499400.1	-0.048235	7.45284	0.913994
sufC	0.214933	9.22602	0.588546
YP_499402.1	0.580881	10.4007	0.165067
csd	0.577437	11.1225	0.198602
sufU	0.512916	9.5542	0.247246
YP_499405.1	0.573674	11.0336	0.228476
YP_499407.1	0.455644	1.37276	0.518806
YP_499408.1	-0.702045	6.73605	0.191185
nmoA	-1.08871	5.44562	0.052285
YP_499410.1	-0.073611	-0.377152	1
YP_499411.1	-0.164591	6.37303	0.699236
YP_499412.1	0.197425	6.38781	0.653223
YP_499413.1	0.024884	8.12878	0.950351
lipA_1	0.630349	10.194	0.099572
YP_499415.1	0.963673	5.52367	0.036075
YP_499416.1	0.544546	2.64442	0.276039
YP_499417.1	0.200328	3.84638	0.680162
yutF	-0.377002	7.33294	0.357439
ghrB_1	-0.307365	7.69198	0.435727
YP_499421.2	0.555378	2.47843	0.33896
dltA	0.605907	10.1641	0.159438
patA	0.928855	9.14015	0.055356
dltC	0.6802	7.2273	0.244849
dltD	0.663136	10.4558	0.195693
nfuA	-0.022662	5.07894	0.967111
YP_499427.1	-0.077796	2.98392	0.882027
yjlD	-0.329843	8.31265	0.414804
YP_499429.1	-0.201727	5.18461	0.738032
YP_499430.1	0.025122	6.52506	0.958818
YP_499431.1	0.143905	11.1746	0.706082
pepA_1	0.437423	7.32182	0.277732
YP_499433.1	1.8189	7.74304	0.000432
YP_499434.1	1.44609	6.74915	0.001521
YP_499435.1	0.05195	4.48164	0.923323
mnhG1	-0.205257	7.19828	0.669148
mnhF1	-0.081673	6.71368	0.859078
mnhE1	0.126221	8.41943	0.820018
mnhD1_2	0.191925	9.8355	0.695879
mnhC1	0.075145	8.03523	0.888469
mnhB1	0.366253	8.11	0.511209
mnhA1	0.484174	10.1475	0.287924
kapB	0.34194	4.82561	0.45021
YP_499444.1	0.49599	8.48494	0.210654
yugI	-0.913231	7.30213	0.022423
YP_499446.1	1.00291	9.13782	0.084586
rocD	-1.83623	8.22494	0.011375
gluD	-1.57471	9.67524	0.002708
YP_499449.1	-1.31334	2.60778	0.028531
glpQ_1	-0.294206	5.13471	0.582
argH	1.8117	9.08894	0.009344
argG	1.85694	8.69097	0.007147
pgi	-0.16655	10.9981	0.687014
ydjZ	0.031086	6.05925	0.949489
spsB_1	0.170718	6.12027	0.68986
spsB_2	0.041555	6.73694	0.923963
addB	0.81841	8.93714	0.038729
addA	0.651008	9.67368	0.086807
YP_499459.1	0.046008	10.6866	0.911943
YP_499460.1	-0.242737	4.92856	0.597304
cdr	-0.124772	10.2651	0.775438
yitU	0.250287	8.08131	0.529893
sufT	0.159256	8.17197	0.689763
oatA_1	0.485027	3.93126	0.351001
clpB	0.010543	11.9329	0.986187
leuA_1	-0.241858	0.647601	0.770639
YP_499469.1	-0.2083	0.028501	0.795825
YP_499470.1	-0.159431	3.31398	0.759629
YP_499472.1	-0.477348	3.6947	0.332459
fabH	-0.142942	9.7028	0.73111
fabF	-0.140743	11.0288	0.733942
YP_499475.1	0.573294	0.6559	0.401452
oppB	-1.05163	4.93825	0.124988
oppC	-0.962166	5.62165	0.111469
oppD_1	-0.360616	6.45564	0.436928
oppF_1	-0.469881	6.43076	0.310866
dppE	-0.258425	7.18641	0.554873
appA	-0.86785	0.465025	0.259129
oppD_2	-1.55824	-0.102177	0.074886
oppF_2	-0.046023	1.27786	0.954354
gsiC	-0.085335	1.69547	0.873277
dppC	-0.589346	2.38521	0.277647
trpS	0.642271	7.90416	0.154542
spxA	0.046514	10.7661	0.910318
mecA	0.375695	9.43714	0.408262
YP_499489.1	0.013287	2.44614	1
pepF1_1	0.953644	8.41762	0.016179
YP_499491.1	0.280786	8.20344	0.500639
yjbI	-0.107964	5.76168	0.825745
yjbK	0.230291	5.08658	0.637771
YP_499494.1	-0.673173	5.06828	0.227579
yjbM	-0.152805	7.70109	0.728958
ppnK	0.094326	8.25817	0.820408
YP_499497.1	0.735268	6.30846	0.086112
mgtE	0.408463	7.70914	0.296046
kefB	0.334186	8.52449	0.420987
fabI	0.179812	9.60299	0.64034
YP_499501.1	0.417064	6.95425	0.325908
acp	0.251814	4.84293	0.605755
YP_499503.1	-1.08552	5.0026	0.060697
YP_499504.1	-1.98177	8.57112	3.2e-05
ltaA	1.0975	8.92257	0.013112
ugtP	0.681453	8.32979	0.083866
murE	0.058469	7.7406	0.887511
YP_499508.1	0.080707	5.20757	0.863932
prfC	0.148583	9.21995	0.708066
YP_499510.1	0.404936	8.86346	0.365936
YP_499511.1	0.433562	6.35687	0.331409
ktrB_1	0.823712	7.39135	0.036095
YP_499513.1	0.098414	6.88907	0.821669
YP_499514.1	-0.468673	2.1121	0.514524
YP_499515.1	-1.33284	3.63079	0.061217
YP_499516.1	0.22301	8.12654	0.611945
YP_499517.1	0.511939	5.497	0.2902
YP_499518.1	1.11704	7.38955	0.022863
YP_499521.1	0.139797	1.31038	0.847385
YP_499523.1	0.464185	1.09086	0.452854
YP_499524.1	2.259	3.2938	6e-05
YP_499525.1	-1.1448	2.18721	0.066772
catD	1.77942	3.82136	0.00188
yfmC_1	-0.907579	2.09082	0.122924
YP_499531.1	0.141352	2.63067	0.815985
YP_499532.1	-0.735312	4.13152	0.192699
menA	0.328872	6.64073	0.416028
pchA	0.294788	6.9653	0.471364
menD	0.441007	8.69501	0.27972
menH	0.280907	7.78842	0.502578
menB	0.099222	10.6642	0.799754
sspC	0.659355	1.59325	0.271914
sspB	-0.601935	4.10249	0.227776
sspA	-0.605702	3.89698	0.318667
dapX	1.28852	6.34297	0.004609
YP_499543.1	1.97449	3.85624	0.000163
slyA_2	-0.234584	2.07115	0.676158
YP_499545.1	0.412366	1.92833	0.482577
atl_1	0.755775	9.83618	0.066126
YP_499547.1	0.278573	3.96592	0.572692
YP_499548.1	0.563454	6.49125	0.254526
tagU_1	0.144074	8.45809	0.714248
fmtA	0.123007	6.00278	0.788326
qoxD	-0.086027	9.79331	0.852105
qoxC	-0.181718	11.7419	0.634123
qoxB	-0.225523	13.1173	0.552252
qoxA	-0.184326	13.0464	0.636254
YP_499555.1	-0.489454	1.5506	0.382736
YP_499556.1	-0.977496	6.55725	0.023482
folD	-1.44794	8.77626	0.000954
purE	-0.483953	3.25581	0.387167
purK	-0.541831	5.23513	0.261324
purC	-0.634489	4.36966	0.201945
purS	-0.886293	4.16766	0.071956
purQ	-1.03994	4.89361	0.035916
purL	-0.974322	7.21922	0.043028
purF	-1.21176	7.23654	0.014042
purM	-1.22107	6.58301	0.017002
purN	-1.23026	4.85416	0.020106
purH	-1.43872	6.65416	0.001204
purD	-1.40829	7.42341	0.000536
ecfT_1	0.997601	5.22295	0.055191
ykoD_1	0.567311	7.51221	0.170709
ykoE	0.607654	5.56848	0.183616
YP_499574.1	0.16375	9.49715	0.667248
rlmI	0.046211	7.87099	0.907059
YP_499576.1	-0.643688	9.10874	0.110143
ptsH	-0.084579	9.38341	0.834569
ptsI	-0.0854	13.1387	0.825851
YP_499579.1	1.75343	2.23041	0.002594
ythA	0.997572	8.49232	0.032049
ythB	0.913619	7.64526	0.084751
ktrA	0.034013	7.76061	0.933849
YP_499583.1	-0.218003	3.66155	0.654633
rnj1	0.24187	10.641	0.531359
YP_499585.1	-0.25099	4.31644	0.61728
YP_499586.1	-0.023639	2.22876	1
def	0.427354	7.59522	0.293628
YP_499588.1	0.521499	7.74725	0.210657
pdhA	0.409831	12.003	0.290882
pdhB	0.310678	12.3995	0.442578
pdhC_1	0.327999	12.7654	0.428225
pdhD	0.368856	13.5972	0.405619
YP_499593.1	0.348908	3.71806	0.507728
YP_499594.1	0.060212	4.28153	0.913124
potA	0.224693	5.89629	0.639156
potB	0.748851	4.87145	0.178613
ydcV	0.719225	5.31951	0.188335
potD	0.154101	7.13204	0.73892
YP_499599.1	-0.229794	9.37788	0.554424
YP_499600.1	0.675452	5.78313	0.167909
mntH_1	0.827456	6.82105	0.044095
YP_499602.1	0.709547	7.31124	0.181525
suhB	-0.811453	8.56719	0.051166
YP_008530239.1	0.628473	3.31898	0.238001
typA	0.1565	10.8465	0.717019
YP_499606.1	0.857625	4.04386	0.070783
YP_499607.1	0.87225	5.76581	0.051893
YP_499608.1	0.06993	5.56654	0.897748
ftsW	-0.148886	7.49705	0.712605
pycA	-0.288513	9.20684	0.52856
ctaA	-0.134802	8.06449	0.731356
ctaB2	0.122581	8.41934	0.753103
YP_499613.1	0.322841	7.02196	0.496854
YP_499614.1	0.273446	1.21805	0.690362
YP_499615.2	0.109046	7.45801	0.785209
YP_499616.1	0.234055	5.8831	0.596297
YP_499617.1	0.014845	6.53851	0.971956
YP_499618.1	0.734338	2.84592	0.165823
YP_499619.1	1.11344	5.13355	0.019633
rsmD	0.581846	6.04912	0.186443
coaD	0.667968	6.16641	0.119747
tmcAL	0.688214	7.52147	0.093685
YP_499623.1	0.570401	10.591	0.157624
isdB	-0.37035	3.24512	0.511964
isdA	1.32609	2.98294	0.011295
isdC	-0.065538	1.77808	0.949484
YP_499629.1	0.246166	1.74832	0.672632
isdE	1.15632	2.8842	0.026888
isdF	0.198546	1.90595	0.749672
YP_499636.1	-0.083114	6.60857	0.85016
pheS	0.047896	8.03513	0.911566
pheT	0.173312	9.61318	0.673222
rnhC	-0.457467	5.49877	0.328919
zapA	-0.207636	2.93986	0.673939
YP_499641.1	0.497209	4.30004	0.298307
polX	0.631753	8.73666	0.109894
mutS2	0.876103	9.49947	0.023632
trxA	0.78163	8.45673	0.056294
YP_499645.1	-0.243041	0.745267	0.74857
uvrC	0.271325	7.67764	0.514195
sdhC	-0.282108	6.35207	0.510954
sdhA	-0.595336	10.3275	0.120015
sdhB	-0.575076	9.90511	0.137113
murI	0.624754	7.36743	0.148783
YP_499651.1	0.753471	7.73557	0.065837
YP_499652.1	1.12995	7.17268	0.005186
YP_499653.1	-0.667683	1.16407	0.33798
YP_499654.1	-1.18789	4.4989	0.059452
flr	0.138143	1.58146	0.826674
YP_499657.1	0.843422	0.953167	0.173635
fib	-1.90501	4.08449	0.001935
scn_2	-1.43135	2.99163	0.0347
YP_499660.1	-0.391384	2.51513	0.469524
YP_499662.1	0.60757	3.06331	0.258897
YP_499663.1	-0.315369	2.54731	0.534655
YP_499664.1	0.066896	4.63223	0.900469
hly	-4.09689	4.13156	3e-06
YP_499666.1	-0.870082	-0.336519	0.35898
YP_499667.1	0.217582	1.8343	0.751655
YP_499668.1	0.537864	1.82451	0.41738
YP_499669.1	0.012676	1.51319	1
YP_499670.1	-1.08041	0.55794	0.156648
argF	-3.33995	3.9156	0.000429
arcC1	-2.78566	4.10959	0.001427
YP_499673.1	-1.74319	5.37558	0.004125
YP_499674.1	-0.279588	2.92984	0.61868
YP_499675.1	-1.11984	6.60946	0.013952
yfnB	0.54989	7.02452	0.199278
YP_499680.1	-0.158241	6.4786	0.715748
bshC_1	0.772732	4.73282	0.104106
bshC_2	0.685421	9.32633	0.093071
mraZ	-1.2399	9.43709	0.003322
mraW	-0.967298	10.0999	0.011267
ftsL	-1.45489	6.9303	0.000888
pbpB	-0.190627	10.4203	0.652043
mraY	-0.395047	7.20873	0.366125
murD	-0.367666	9.2727	0.406691
divIB	-0.218975	9.32176	0.591109
ftsA	-0.335752	11.2463	0.389567
ftsZ	-0.372077	11.8271	0.316162
YP_499693.1	-0.061889	6.20693	0.885774
yggS	-0.43357	8.58588	0.260548
sepF	-0.44906	8.87038	0.246935
YP_499696.1	0.439983	5.06409	0.373777
YP_499697.1	0.408564	6.46232	0.362187
YP_499698.1	0.057967	9.24383	0.881862
ileS	0.904052	10.402	0.027833
catE_1	0.382721	6.19106	0.390728
lspA	0.478858	4.28204	0.343652
rluD_1	0.095337	8.18378	0.809036
pyrR	-1.64068	6.32615	0.005756
pyrP	-2.13349	7.68479	0.004847
pyrB	-2.36544	7.13034	0.008751
pyrC	-2.25682	8.28913	0.003289
carA_2	-1.96688	8.60539	0.00996
carB	-2.15446	9.72196	0.001634
pyrF	-2.35471	6.93891	0.000584
pyrE	-2.33715	7.47787	0.00026
YP_499712.1	-0.887142	3.37055	0.120941
YP_499713.1	-0.151543	6.35697	0.731444
rqcH	0.759111	9.11448	0.064586
gmk	0.060043	8.48116	0.902081
rpoZ	0.367603	5.99303	0.428995
coaBC	0.416258	7.701	0.316965
priA	0.590334	9.26467	0.136074
YP_499719.1	-0.580601	5.8625	0.238656
YP_499720.1	-0.665741	5.43121	0.155627
def1	0.545619	4.43133	0.287011
fmt	0.416125	6.96798	0.340077
rsmB	0.797618	8.23552	0.049635
rlmN	0.702763	8.89074	0.086066
stp	0.679139	7.13939	0.114119
stk1	0.843744	9.72857	0.050413
rsgA	0.006849	7.33469	0.987525
rpe	0.129515	7.48032	0.746303
thiN	0.01615	7.5039	0.967881
rpmB	0.302959	6.085	0.542533
YP_499731.1	-0.681444	5.90793	0.119814
YP_499732.1	-0.059209	9.9923	0.882093
recG	0.508061	8.3844	0.211225
fapR	0.256374	7.77037	0.55354
plsX	-0.197414	9.71967	0.61567
fabD	-0.26114	9.79709	0.503504
fabG	-0.393607	9.81694	0.31499
YP_499738.1	-0.225933	5.66201	0.638314
acpP	-0.173216	7.41438	0.716279
rnc	-0.723494	5.09667	0.16036
smc_1	0.365697	9.28883	0.391152
ftsY	-0.16831	8.36345	0.690556
YP_499743.1	0.052166	5.65578	0.915275
ffh	0.09582	10.1166	0.803717
rpsP	0.543171	6.34287	0.237588
rimM	0.399684	5.20187	0.416281
trmD	0.433364	7.84261	0.281603
rplS	0.229773	10.3208	0.550548
YP_499750.1	-0.258771	5.22558	0.581136
rbgA	0.3253	6.98191	0.433341
rnhB	0.131327	7.37148	0.744734
sucC	-1.30575	9.9672	0.007123
sucD	-1.22523	9.8293	0.010047
lytN	-0.024629	3.39851	0.979467
femA_1	0.698347	2.65361	0.197433
YP_499757.1	0.335852	3.24204	0.510009
topA	0.38455	10.5249	0.31722
trmFO	0.412417	9.69647	0.272788
xerC_1	-0.455941	8.01215	0.298665
hslV	-0.859316	8.27707	0.036814
hslU	-0.649199	10.4498	0.112927
codY	-0.507439	8.71709	0.204784
YP_499766.1	0.214979	5.95163	0.633
tsf	0.343854	11.3343	0.374296
pyrH	0.007628	8.24107	0.984969
frr	0.036351	9.83799	0.924054
uppS	0.875367	7.16603	0.068758
YP_499771.1	0.61001	6.6253	0.169375
YP_499772.1	0.262069	9.20579	0.526691
proS	0.415244	10.4363	0.308959
polC	0.618262	10.0353	0.10912
rimP	-0.545907	7.70438	0.188601
nusA	-0.412724	9.9542	0.32345
YP_499777.1	-0.321591	8.42451	0.504697
rplGA	-0.081131	7.3839	0.856502
infB	-0.178306	11.3252	0.676718
rbfA	0.202313	5.63764	0.67377
truB	0.282113	6.116	0.509797
ribF	0.517454	8.88982	0.192025
rpsO	0.228627	9.23764	0.589691
pnp_2	-0.194995	11.2371	0.616595
rnj2	-0.070753	10.1939	0.852169
ftsK	0.174915	9.31367	0.672119
gamR	-0.362794	5.92391	0.400127
YP_499788.1	0.512609	5.77741	0.279711
YP_499789.1	0.38189	7.44187	0.388134
phaB	0.263804	7.08149	0.575039
YP_499791.1	-0.169986	7.9436	0.671325
YP_499792.1	-0.127991	6.27314	0.768875
pgsA	0.272679	6.83786	0.556096
cinA	0.966516	7.34319	0.021352
recA	0.547787	11.3852	0.159226
rny	-0.859969	11.245	0.033939
YP_499797.1	-0.021932	3.51967	0.972051
ymdB	0.664477	7.05891	0.139525
korA	-0.067381	8.34477	0.905056
YP_499800.1	0.843871	6.83722	0.058194
YP_499801.1	0.065732	2.51257	0.903277
miaB	0.206245	8.03445	0.59776
ymcA	0.526604	5.44457	0.250694
YP_499804.1	0.392515	6.73491	0.340093
mutS_1	0.217213	8.062	0.572526
mutL	0.389279	7.83381	0.380726
glpP	0.300256	5.77826	0.500905
glpF	-2.77969	7.8272	0.001403
glpK	-0.801027	8.58432	0.18205
glpD	-0.233002	11.044	0.611904
YP_499811.1	-0.318734	4.33844	0.590589
miaA	0.463257	6.29283	0.271189
hfq	0.178744	5.48459	0.690798
bsaA_1	0.290756	7.62195	0.536584
hflX	0.79033	6.61874	0.055025
YP_499816.1	0.771957	7.40823	0.056668
glnR	0.547753	8.09704	0.189846
glnA	0.372397	11.5246	0.337861
YP_499819.1	1.77808	0.999297	0.01798
YP_499827.1	-1.8329	1.97674	0.01836
YP_499835.1	-1.41654	1.93373	0.015556
ltaE	-0.040763	2.36019	0.984646
YP_008530240.1	-0.187442	1.83047	0.712421
cls_1	-0.304885	7.98557	0.467254
YP_499842.1	0.446485	0.727149	0.553424
YP_499843.1	0.403031	4.29093	0.388702
desR	0.088945	5.0459	0.856121
YP_499845.1	0.591455	-0.672436	0.674966
nucH	0.523006	4.16913	0.357688
YP_499847.1	0.448887	7.09729	0.312085
YP_499848.1	-0.98587	2.40713	0.128962
yclM	-1.56266	3.93065	0.068456
YP_499850.1	-1.97982	6.17083	0.045794
thrC	-0.884972	6.9257	0.17827
thrB	-0.563903	5.93633	0.414455
YP_499853.1	0.202011	7.95516	0.631535
YP_499854.1	0.096608	4.19178	0.854181
YP_499855.1	0.483923	1.83454	0.38052
lysP_1	1.2313	7.31719	0.001796
katA	0.658807	10.6981	0.146804
rpmG	0.953883	2.77677	0.074326
rpsN	0.613783	8.54608	0.194501
guaC	1.04694	5.39423	0.02326
YP_499862.1	1.0163	6.21671	0.016664
lexA_1	-0.323678	9.06196	0.41075
YP_499864.1	0.627054	2.62275	0.213337
YP_499865.1	0.330727	5.2129	0.47649
tkt	0.190881	11.9823	0.616253
YP_499867.1	-0.078419	7.2221	0.856714
YP_499868.1	-0.32191	1.85436	0.588921
YP_499869.1	0.299007	6.3036	0.481694
sbcD	0.00814	5.59445	0.987273
mscL	0.851146	8.4684	0.030289
opuD_1	0.372812	9.3698	0.351891
acnA	0.7213	12.0663	0.095142
YP_499876.1	0.54654	7.21459	0.198769
YP_499877.1	0.228428	5.8263	0.608625
plsY	0.218402	7.20889	0.598168
parE	-0.009744	9.44466	0.980497
parC	0.38662	10.3895	0.392494
YP_499881.1	0.295404	2.63832	0.568753
alsT	0.292185	9.55198	0.453991
glcT	1.14186	4.19468	0.03047
YP_499884.1	1.66274	1.22563	0.014716
YP_499885.1	0.297765	8.41413	0.46648
mprF	0.796544	9.11782	0.052141
msrA1	0.380858	4.7551	0.476189
msrR	-0.837423	7.69768	0.034362
YP_499889.1	-0.300383	2.29904	0.638953
umuC	0.748205	5.53852	0.184258
YP_499891.1	0.7661	6.58409	0.061651
ysdC_1	-0.186383	6.91276	0.653021
trpE	-0.612336	2.35308	0.316028
trpG_2	-1.14741	1.3695	0.058869
trpD	-0.460017	2.59562	0.385782
trpC	-1.90675	1.76221	0.007883
trpF	-0.797815	0.856171	0.254118
trpB	-0.167905	2.59529	0.763966
trpA	-0.175683	4.19539	0.711546
femA_2	0.597131	9.93935	0.124404
femB	0.487642	10.6309	0.245108
YP_499902.1	0.016078	3.15627	0.980749
YP_499903.1	-0.465868	4.53267	0.382937
nikE	0.188301	4.30067	0.693796
nikD	0.279598	2.76322	0.596318
nikC	0.857178	2.74296	0.12527
nikB	0.392024	2.25038	0.484943
YP_499909.1	-0.160536	2.61966	0.809271
pepF1_2	0.350446	7.52381	0.394663
phoU	0.100076	2.63802	0.868103
pstB3	-0.097514	1.98913	0.860561
pstA	-0.625926	2.25123	0.231854
YP_499914.1	-0.722727	2.14056	0.158382
pstS	-0.37715	2.9951	0.579422
cvfB	-0.553941	8.71418	0.155607
ybiT	0.540953	9.86106	0.188913
lysC	0.612515	6.29947	0.346651
asd	0.157773	6.58197	0.795451
dapA	0.406292	6.05416	0.515925
dapB	0.014248	6.38277	0.982697
dapH_3	-0.155832	6.17116	0.785157
scmP_3	0.794806	5.13405	0.159298
alr1_1	0.717513	5.25271	0.21743
lysA	0.443916	7.02813	0.337542
YP_499929.1	-0.483162	4.85448	0.349691
cspA_2	-0.300812	7.70466	0.495442
YP_499932.1	-0.90497	4.35208	0.164976
yccX	-0.585714	3.86018	0.292135
YP_499934.1	0.434878	6.14009	0.36226
YP_499935.1	0.24936	8.56997	0.561881
brnQ_3	1.53389	6.47943	0.003979
YP_499939.1	0.906187	8.24596	0.020812
nirQ	0.628515	6.86564	0.124825
YP_499941.2	-0.40358	5.00303	0.469047
mhqA_2	-0.631483	8.41709	0.114643
odhB	-1.25174	7.84711	0.012498
sucA	-1.16553	9.97408	0.016657
arlS	-0.09203	6.53952	0.831945
arlR	-1.08751	5.2094	0.050376
YP_499948.1	-0.096101	2.83679	0.854
YP_499949.1	-0.041093	7.00337	0.920246
murG	0.271135	7.05373	0.499797
YP_499951.1	-0.729479	5.45586	0.136824
YP_499952.1	0.155281	7.84016	0.701347
YP_499954.1	-0.094102	6.69101	0.838297
crr	0.063152	9.79329	0.881675
msrB	0.056735	9.19431	0.895407
msrA2	0.171276	9.11542	0.686686
YP_499958.1	-0.169169	7.98637	0.661054
folA	-0.205975	7.24385	0.635792
thyA	0.364383	7.44649	0.348859
YP_499961.1	0.354151	6.66676	0.38308
YP_499962.1	0.419814	8.50846	0.292739
YP_499963.1	0.6729	4.54353	0.149812
YP_499964.1	0.609455	3.11034	0.2394
YP_499965.1	1.34205	2.93999	0.025512
rnhA	-0.140798	1.46098	0.923663
ebh	-0.293357	7.62897	0.466376
norB_3	-3.32275	7.63924	6e-06
steT	-3.72481	7.73154	6.4e-05
tdcB	-4.41936	8.79181	1.2e-05
ald1	-4.00081	7.99338	2e-06
ypcP	0.286069	7.88333	0.480509
der_1	0.683102	8.36322	0.079108
YP_499976.1	0.433682	6.53705	0.47147
YP_499978.1	0.619016	4.84021	0.250973
rlmL	-0.287437	7.40051	0.461683
gpsB	-0.696185	8.11528	0.105527
YP_499981.1	-0.693868	8.5079	0.14159
YP_499982.1	0.11595	6.61057	0.812067
recU	0.139269	8.95857	0.724407
ponA	0.475206	11.5658	0.213886
YP_499986.1	1.33056	5.67905	0.005335
nth_2	0.793078	8.2648	0.052733
dnaD	0.72671	6.47954	0.113385
asnC	0.378198	10.1251	0.317009
dinG_1	0.627252	9.5055	0.175148
birA	0.29179	7.71069	0.467397
cca	0.188277	8.17478	0.628894
bshA	0.078718	7.87636	0.842063
ypjD	-0.266699	5.08899	0.595099
YP_499995.1	-0.051956	11.6046	0.900423
YP_499996.1	1.17502	5.46448	0.028219
YP_499997.1	0.794769	6.35557	0.069347
bepA	0.725568	8.67088	0.07135
aroA_1	0.651934	7.89798	0.097932
aroB	0.94108	6.28437	0.02576
aroC	0.320829	6.21257	0.478555
YP_500002.1	0.660378	2.19459	0.227407
ndk	0.015863	5.03179	0.979014
hepT	0.369423	8.0615	0.399327
ubiE	-0.087944	7.69984	0.836255
YP_500006.1	0.432457	5.34753	0.371947
YP_500007.1	-0.407125	7.84211	0.312034
hup	-0.367615	10.8625	0.343629
gpsA	-0.123857	9.62545	0.757134
engA	-0.38026	9.77579	0.314678
rpsA	-0.62144	10.7247	0.186501
YP_500014.1	0.995049	2.19821	0.05828
cmk	0.578564	7.52434	0.133989
ansA	0.783486	6.67525	0.047035
YP_500017.1	0.931261	9.06883	0.017192
YP_500018.1	-0.424455	3.93827	0.402328
ebpS	-0.252243	9.52609	0.537572
recQ_2	-0.42704	6.80487	0.299582
YP_500021.1	-0.143342	4.88225	0.777201
YP_500022.1	-0.120469	4.99452	0.818408
ribU	-0.246781	7.08846	0.598166
YP_500024.1	0.615902	0.134758	0.585661
YP_500025.1	0.22805	3.60977	0.661875
YP_500027.1	0.757557	1.76426	0.252713
YP_500029.1	0.334465	0.713582	0.643369
YP_500032.1	-0.755296	3.60437	0.165904
YP_500034.1	-0.39747	0.13756	0.667915
YP_500037.1	-0.035933	0.990148	1
YP_500038.1	0.07056	3.22799	0.896851
YP_500040.1	-0.544735	1.5138	0.38564
smc_2	-0.547317	4.51384	0.274129
YP_500045.1	-0.335943	2.15706	0.591009
YP_500046.1	-1.50319	1.30603	0.045355
YP_500047.1	0.209939	-0.411942	0.862372
YP_500048.1	-0.871177	0.474334	0.310614
YP_500050.1	0.651944	0.364452	0.48333
YP_500051.1	-1.21677	1.75585	0.030693
clpP_2	-0.850558	0.923998	0.220327
YP_500053.1	-0.09916	2.56945	0.862698
YP_500058.1	0.428589	3.02388	0.441328
YP_500062.1	-0.30093	-0.278642	0.757017
YP_500063.1	-0.155709	3.46739	0.753926
YP_500081.1	0.498944	-0.541709	0.710978
YP_500090.1	0.594294	-0.409348	0.602812
lexA_2	-0.742158	5.8457	0.118148
dinG_2	-0.390568	4.71674	0.476055
YP_500093.1	0.534854	3.01621	0.483947
YP_500094.1	0.365945	2.67663	0.469436
YP_500095.1	-1.04669	0.071659	0.158698
YP_500096.1	0.091876	6.35449	0.840111
xerC_2	0.266805	3.72894	0.639103
YP_500098.1	0.15659	4.9176	0.778391
YP_500099.1	-0.51009	4.58592	0.314657
srrB	-0.943868	9.32614	0.018177
srrA	-1.19623	9.78266	0.003182
rluB	-0.655927	7.29746	0.09865
scpB	-0.633451	6.55191	0.12227
scpA	-0.499372	6.19564	0.239781
YP_500105.1	-0.785948	3.45843	0.126621
xerD_3	-0.693119	7.57403	0.074816
fur	-0.782078	7.91619	0.061854
nudF	-0.94868	4.31465	0.097462
yajO	0.098811	7.22013	0.818226
YP_500110.1	-0.742132	2.23852	0.154701
YP_500111.1	-0.151314	4.26056	0.751141
proC	-0.600793	5.22325	0.353119
rnz	-0.387323	5.37577	0.423504
zwf	0.95001	10.1796	0.019684
YP_500115.1	0.742749	9.1597	0.074855
malL	-1.60133	6.82005	0.017824
malR	-0.391687	4.86207	0.541866
YP_500118.1	1.0193	4.55758	0.03568
YP_500119.1	0.781144	8.08993	0.052374
gnd	0.415474	11.8511	0.274589
pepT_2	0.057158	8.44611	0.89232
YP_500122.1	1.51445	0.491262	0.053245
YP_500123.1	1.00075	1.48515	0.158067
YP_500124.1	0.586291	8.58042	0.166604
YP_500125.1	0.230872	7.52591	0.58168
pdhC_2	-0.238958	9.75736	0.572746
bfmBAB	-0.491675	9.61163	0.23335
bfmBAA	-0.442108	9.3429	0.274038
YP_500129.1	-0.416683	9.17435	0.312366
recN	-0.195565	8.6259	0.63257
argR_1	-0.158412	5.94503	0.717064
YP_500132.1	0.220105	8.92868	0.641987
xseB	0.303819	5.80854	0.581383
xseA	0.263442	9.75484	0.577686
nusB	0.338296	7.44923	0.451729
YP_500136.1	0.005967	7.50855	0.989401
cfiB	-0.018306	10.1278	0.963321
accB_1	-0.074606	7.37757	0.851007
efp	0.041261	9.78217	0.91636
ypdF	0.276392	7.5471	0.537522
YP_500141.1	0.590289	4.3417	0.253618
YP_500142.1	0.075766	2.21987	0.906581
lipM	-0.307496	7.76282	0.494209
yibN	0.033357	7.78345	0.935688
gcvPB	-0.723445	9.58332	0.067138
gcvPA	-0.561776	8.57488	0.164468
gcvT	-1.07998	7.70059	0.020185
aroK	-0.22436	4.16757	0.641311
comGA	-0.314636	3.78633	0.556836
YP_500156.1	0.117756	8.24556	0.768967
YP_500157.1	-0.146728	6.64196	0.713161
glcK	-0.446529	7.63788	0.254079
YP_500159.1	0.055748	2.64832	0.94633
yqgN	-0.576291	5.27151	0.236616
pbpH	0.180422	8.85912	0.643261
sodA	1.06506	11.4354	0.009077
zur	1.78264	4.91906	0.001389
znuB	1.33713	7.37528	0.00212
btuD_3	1.23157	6.40036	0.003938
nfo	0.561756	8.38233	0.179343
cshB	0.532207	8.5816	0.196751
YP_500171.1	0.064164	7.55905	0.878104
trmK	0.281977	6.49403	0.494002
sigA	0.089911	10.4306	0.818677
dnaG	-0.014546	9.1614	0.970381
yqfL	-0.177315	7.29373	0.658111
ccpN	0.300351	5.78818	0.504052
glyQS	0.741569	11.2524	0.106096
recO	-0.252009	7.03937	0.539197
era	-0.195625	9.00459	0.654466
cdd	-0.24293	7.28575	0.554363
dgkA	0.448056	5.4241	0.380791
ybeY	-0.179651	7.27609	0.654269
YP_500184.1	-0.458842	8.39041	0.233696
YP_500185.1	-0.390739	10.8052	0.388516
YP_500186.1	-0.469847	10.8473	0.274772
YP_500187.1	-0.423018	10.219	0.375839
rpsU	0.476188	4.7852	0.339082
mtaB	0.32534	9.33417	0.420521
rsmE	0.185278	7.72658	0.657182
prmA	0.227536	9.80245	0.633764
dnaJ	0.043293	9.42175	0.917961
dnaK	0.231302	11.9955	0.578753
grpE	0.226585	9.96471	0.625521
hrcA	0.514625	8.19192	0.282734
hemW	0.567032	6.15665	0.200712
YP_500197.1	0.479131	1.41089	0.473219
lepA	0.429322	9.28886	0.296846
rpsT	0.417082	7.39211	0.377666
holA	0.735684	4.56573	0.143403
comEC	-0.252108	4.14745	0.634585
tadA_2	0.015634	5.54833	0.97626
comEA	0.415306	5.81834	0.355697
tam	0.32671	9.19032	0.487232
rsfS	0.142361	7.66933	0.730001
YP_500206.1	0.031812	7.2931	0.940389
nadD	0.219915	7.94187	0.617344
yhbY	0.555405	4.9257	0.343834
aroE	0.236866	7.41843	0.577291
yqeH	0.256216	8.11361	0.522027
YP_500211.1	-0.036218	6.38898	0.936876
mtnN	0.197655	5.81457	0.652225
entA	-2.20223	1.37657	0.02869
YP_500216.1	-0.351506	4.1828	0.553353
mntH_2	0.434185	5.96013	0.337376
pxpA	-0.315193	5.51161	0.479629
accC	-0.391268	6.39491	0.354714
accB_2	-0.018775	4.19761	0.981424
pxpC_2	0.046096	6.01229	0.916019
pxpB_2	-0.067119	5.69588	0.885238
greA	0.461943	8.5205	0.24375
udk	0.792647	8.8843	0.077719
YP_500225.1	0.792867	9.63862	0.043751
rlhA	0.79463	8.08038	0.044276
trmR	0.564847	6.53643	0.162129
YP_500228.1	-0.411144	9.39435	0.29975
yrrK	-0.068913	8.78075	0.869576
YP_500230.1	0.06063	7.32022	0.883747
alaS	0.435014	9.64395	0.281688
recD2	0.673252	8.49646	0.108454
yrrB	0.665459	5.5041	0.133085
iscS_1	0.990837	8.56433	0.024058
YP_500237.1	2.05731	8.68261	8e-06
YP_500238.1	-1.30796	4.01044	0.022732
YP_500239.1	-0.976761	5.99491	0.029877
YP_500242.2	0.122806	8.86329	0.762496
YP_500243.1	0.110046	7.00085	0.785622
YP_500244.1	0.543949	2.22212	0.29133
aspS	0.430806	9.69224	0.301005
hisS	0.606492	7.47052	0.132163
YP_500247.1	0.096872	8.18866	0.800718
dtd	0.453086	7.42819	0.239755
relA	0.072371	9.40293	0.862561
apt	0.119863	7.05072	0.783167
YP_500251.1	0.334028	7.8358	0.42067
secDF	0.532295	9.77669	0.191838
yajC	0.782761	7.09077	0.152724
tgt	0.772766	11.0232	0.113421
queA	0.662606	8.14358	0.129156
ruvB	0.631043	8.37949	0.127297
ruvA	0.574258	8.01734	0.178869
YP_500258.1	0.459262	7.31753	0.252262
obgE	0.101046	9.38813	0.806507
rpmA	0.083869	10.0887	0.8386
YP_500261.1	-0.045252	10.7587	0.913446
rplU	0.0073	10.0862	0.986253
YP_500263.1	0.75107	4.67284	0.100252
mreC	-0.008487	7.07167	0.984103
YP_500265.1	-1.26231	-0.05858	0.12266
YP_500266.1	-0.670931	5.94284	0.147422
YP_008530242.1	0.150782	2.16242	0.797732
YP_500267.1	0.088797	4.66376	0.853247
YP_500268.1	0.244815	1.61791	0.672546
YP_500270.1	0.38616	3.12765	0.468676
fpgS	0.537257	9.39098	0.212853
valS	0.379849	10.4501	0.340141
tag	0.762236	6.0695	0.097241
YP_500274.1	0.489526	6.23501	0.293446
YP_500275.1	-0.255356	1.59065	0.651618
hemL1	-0.157554	9.17344	0.681212
hemB	-0.101408	8.43987	0.797468
YP_500278.1	0.404525	5.98637	0.412377
hemC	0.418475	7.95477	0.316878
YP_500280.1	0.905938	7.0905	0.058425
hemA	0.040206	10.3298	0.922321
engB	0.474206	6.8818	0.255213
clpX	0.770062	11.6491	0.056578
tig	0.199592	12.1251	0.616936
YP_500285.1	0.861734	1.67423	0.137585
YP_500286.1	1.01807	7.70005	0.012734
YP_500287.1	0.427822	5.70092	0.3369
YP_500288.1	0.059023	5.49272	0.91925
rplT	-0.108984	9.23325	0.84224
rpmI	-0.265056	8.21447	0.60734
infC	-0.750203	11.345	0.113922
lysP_2	0.045634	8.36991	0.9107
thrS	-2.30203	11.3172	0.002933
YP_500294.1	0.214833	1.65119	0.754506
dnaI	-0.138072	8.37947	0.717304
dnaB	-0.082148	8.89729	0.832165
nrdR	-0.338853	7.84308	0.403151
gapA2	-0.929156	7.91344	0.239767
coaE	-0.048827	7.5852	0.91096
mutM	0.680702	7.83323	0.102742
polA	0.67658	10.2805	0.097627
YP_500302.1	0.915223	2.83328	0.080798
sasA	0.442638	7.68475	0.26141
phoP	-0.509535	6.79336	0.263639
icd	-0.244777	9.91851	0.60034
citZ	-0.426195	9.06391	0.399273
cycA_1	-0.023904	10.2543	0.951506
pyk	0.346488	12.8793	0.381526
pfkA	0.133633	9.65569	0.728276
accA	0.139105	9.31823	0.733777
accD	0.089566	8.98747	0.819677
YP_500315.1	-0.426367	8.19513	0.261083
dnaE	0.079638	10.0793	0.846203
nrnA	-0.102296	8.53967	0.797684
IMPDH	-0.242353	7.91822	0.544839
YP_500319.1	-0.617746	8.14283	0.146183
YP_500320.1	-1.20214	7.97865	0.01165
YP_500321.1	-0.404725	7.23446	0.364552
YP_500322.1	-3.27925	1.50854	0.000165
ald2	-1.65607	8.80921	0.000236
YP_500324.1	-0.997794	10.8418	0.045697
ackA	1.1989	10.7422	0.004168
YP_500326.1	1.15091	8.25912	0.003852
tpx	1.06412	9.17293	0.012112
yfcA	1.00466	6.21271	0.033079
thiI	1.05196	7.87459	0.025754
iscS_2	0.997209	6.93394	0.038407
YP_500331.1	-0.016082	2.19779	1
ezrA	0.11503	10.6545	0.765388
msrC	0.163869	7.143	0.705592
rpsD	0.259656	10.7419	0.534086
glpQ_2	-0.13735	4.18462	0.8065
YP_500337.1	0.8156	6.20934	0.087816
YP_500338.1	0.330954	5.44151	0.536304
serA	0.253442	5.84832	0.635334
YP_500340.1	0.660378	-0.508571	0.580406
YP_500341.1	0.161371	6.2022	0.731702
nagP	0.15982	8.03818	0.678198
plsC	0.216866	5.92873	0.635744
YP_500344.1	-0.22587	8.10409	0.611466
tyrS	1.04997	7.29589	0.012403
mrcA	0.642316	3.57965	0.195409
isdH	-0.228104	8.56088	0.594079
YP_500349.1	-1.83654	2.76853	0.008069
fhs	-1.68999	9.70434	0.001551
acsA_1	-2.98157	6.89102	0.001272
acuA	-0.765631	3.21841	0.32498
acuC	-1.46108	4.48753	0.043109
ccpA	0.111809	8.51164	0.83246
YP_500355.1	-0.027925	0.387909	1
aroA_2	0.507472	7.84858	0.206261
YP_500357.1	-0.190617	1.47189	0.786769
YP_500358.1	-0.388395	8.85777	0.333393
YP_500359.1	-0.078127	8.6595	0.845847
murC	0.46871	9.55465	0.334535
YP_500361.1	0.501763	10.7597	0.229595
YP_500362.1	-0.024908	7.4907	0.948767
YP_500363.1	0.18939	6.93357	0.641842
ytpP	-0.260394	6.14998	0.550745
pepA_2	-0.275576	8.14596	0.492769
YP_500366.1	0.995522	3.06466	0.09732
ytnP	-0.446149	6.98971	0.291608
trmB	0.349755	8.99162	0.409837
YP_500369.1	0.258321	9.39268	0.528013
dat	-0.004508	8.51958	0.991227
YP_500371.1	-0.596016	7.81243	0.207912
YP_500372.1	-0.384267	8.31054	0.327418
rsuA	0.286681	7.43109	0.462228
murJ	0.247446	7.8345	0.533684
YP_500375.1	0.022889	6.44969	0.956417
YP_500376.1	0.105498	6.18421	0.807568
YP_500377.1	0.288629	5.66222	0.51043
leuS	0.499276	9.80572	0.190376
mdtH	0.535699	7.54518	0.172478
YP_500380.1	1.26606	7.77246	0.002902
YP_500381.1	1.20818	6.67659	0.00253
rot	0.124674	7.89708	0.766499
ytpA	-0.562566	7.44831	0.145208
YP_500386.1	-2.36251	2.77059	0.020093
putB	-2.39266	7.46352	0.00179
ribH	-1.35444	4.17843	0.013874
ribBA	-1.56706	5.87595	0.001424
ribE	-1.29974	4.12437	0.021804
ribD	-1.78761	5.17744	0.000761
YP_500392.1	-0.499275	4.11427	0.313084
YP_500393.1	2.26678	2.89484	0.000289
arsB	2.11713	5.04826	3.2e-05
arsC	1.36427	4.08215	0.008787
atl_2	0.590939	9.27386	0.133185
YP_500397.1	0.488289	3.85318	0.340437
sigS	1.55662	2.66335	0.034879
YP_500399.1	1.19842	2.4565	0.064519
YP_500400.1	0.691032	2.8436	0.191742
YP_500401.1	-0.012134	3.95558	0.993154
tal	0.391454	9.17843	0.404573
YP_500403.1	1.40434	2.42658	0.017008
crcB_1	-1.13545	1.90968	0.092509
crcB_2	0.309955	2.3177	0.57755
yvgN	0.313402	7.59258	0.542652
YP_500409.1	0.737308	7.65318	0.064635
metK	-0.221584	8.71485	0.573131
pckA	-1.86394	7.98553	0.006437
YP_500412.1	-1.45351	4.58346	0.003059
YP_500413.1	0.14633	4.61511	0.763729
ytkD	-0.174726	3.08345	0.767039
YP_500415.1	0.697599	5.20794	0.141903
menC	0.31986	6.34756	0.45922
menE_2	0.013923	6.44109	0.975554
YP_500418.1	-0.854511	1.69565	0.113719
YP_500419.1	-1.87648	7.16559	0.00013
YP_500420.1	-2.19593	8.25105	4e-06
YP_500421.1	-1.83216	2.92329	0.002568
YP_500422.1	-0.549464	1.93543	0.33842
YP_500423.1	-0.717873	3.34694	0.19711
YP_500424.1	-0.195639	1.44921	0.79642
YP_500426.1	-0.359088	0.782743	0.639919
YP_500427.1	-0.816633	3.74016	0.098986
YP_500432.1	1.06769	4.831	0.023667
YP_500433.1	0.491384	5.84676	0.271032
splF	-0.790564	0.964432	0.253808
splE	0.760666	0.613027	0.251922
splD	-0.293217	0.33527	0.788574
splC	-0.511122	1.46076	0.404968
splA	-0.502893	-0.452642	0.723602
YP_500445.1	-1.44764	2.55633	0.0166
YP_500446.1	-1.65996	4.54343	0.001134
bcrA_1	-1.27509	4.78569	0.009742
YP_500448.1	-1.29113	4.15812	0.008874
nisC	-0.436622	1.58327	0.439205
nisB	-0.438427	2.04377	0.502158
lukDv	-0.228634	1.16575	0.764602
lukEv	0.868009	0.355603	0.261487
YP_500455.1	0.171352	1.94023	0.794101
YP_500456.1	0.308682	4.91965	0.51315
ydeN	0.432332	6.0948	0.330724
hemY	0.236984	9.06425	0.548783
hemH	0.355843	7.16961	0.376832
hemE	0.2037	7.11153	0.62909
YP_500462.1	1.27021	2.10945	0.031503
traP	0.976121	8.18884	0.018452
YP_500464.1	0.409666	7.54606	0.351267
ecsA	-0.162321	7.16092	0.69517
hit	0.345285	6.36519	0.4514
YP_500467.1	-0.658463	8.16714	0.205347
YP_500468.1	-0.530677	2.60638	0.325798
prsA	-0.595884	9.47336	0.192992
yhaM	-0.149312	8.96319	0.703007
YP_500471.1	0.121113	10.3539	0.749628
cpdA_1	0.329372	7.50933	0.393693
YP_500473.1	0.321449	4.2999	0.524172
YP_500474.1	0.259528	9.17725	0.519435
YP_500475.1	0.41263	5.51638	0.405115
YP_500476.1	1.26362	4.40132	0.027801
liaR	0.229368	4.47805	0.641037
YP_500478.1	0.164692	5.32332	0.719799
rluD_2	-0.289023	7.80386	0.49004
fumC	-0.897797	8.35521	0.067823
YP_500481.1	1.33381	2.43585	0.022427
YP_500482.1	-0.034669	5.97679	0.94177
YP_500483.1	0.226088	4.2931	0.643813
nagB_2	0.092595	9.22649	0.822789
trmL	-0.051177	4.85123	0.923697
queG	0.254648	6.77165	0.5425
tcyC_1	0.89553	6.19746	0.150722
mltF	1.39145	6.69746	0.021876
YP_500489.1	0.019058	6.68732	0.962578
perR	-0.235535	7.94029	0.546436
ghrB_2	0.35508	7.67966	0.449708
bcp	0.571321	5.59844	0.253581
hemL2	0.174194	8.69219	0.673724
YP_500498.1	0.82182	6.96749	0.056437
YP_500499.1	0.202988	1.00354	0.800999
YP_500500.1	1.0492	9.42431	0.008178
YP_500501.1	0.017803	7.07241	0.965534
mutY	0.162326	5.21869	0.752088
yfhP	-0.295705	7.8374	0.474743
YP_500505.1	1.04851	4.98158	0.03013
tagH_2	-0.023345	7.34419	0.953698
yfhH	-0.601563	3.80366	0.217706
recX	-0.031912	5.74783	0.945104
mgt	-0.43376	7.09394	0.292148
YP_500510.1	0.104999	8.45716	0.787841
YP_500511.1	0.79389	1.94968	0.152372
dut_2	-1.22645	4.39979	0.266336
YP_500577.1	-0.059623	0.198665	1
YP_500582.1	0.40198	7.14279	0.383457
YP_500583.1	-0.181299	6.90111	0.693058
pepS	-0.181215	8.7113	0.660771
YP_500585.1	-0.515733	4.10224	0.32768
ptpA	-1.50374	7.56016	0.004618
YP_500587.1	-0.575433	6.94629	0.159807
YP_500588.1	-0.57406	7.92893	0.143726
vraR	-0.122248	7.35254	0.7571
vraS	0.061516	8.18382	0.87784
YP_500591.1	0.302135	6.11188	0.489749
YP_500592.1	0.20877	3.4428	0.724154
map_2	0.260387	7.55643	0.516399
YP_500595.1	-0.048335	3.02159	0.93181
YP_500596.1	-0.108814	0.220043	1
YP_500597.1	0.14327	2.4502	0.827208
gatD_2	0.365409	8.39729	0.352634
murT	0.083582	8.41525	0.828706
ftnA	-0.274618	7.40374	0.627486
YP_500601.1	0.651261	1.8458	0.284268
YP_500602.1	0.873528	5.9426	0.048686
dinB	-0.396278	7.17446	0.317744
YP_500604.1	0.465855	4.25967	0.361494
rlmCD	-0.217382	7.15817	0.59575
dagK	-0.287554	7.52374	0.455506
YP_500607.1	0.436203	4.91022	0.420696
gatB	0.392217	11.1657	0.367745
gatA	0.508949	9.59443	0.22821
gatC	0.139046	5.34474	0.778146
putP	-0.758482	7.34994	0.095328
YP_500612.1	0.327735	8.66026	0.422056
ligA	0.359904	9.02832	0.393887
pcrA	0.271044	8.6106	0.478514
pcrB	-0.032319	5.78117	0.94401
YP_500616.1	-0.023097	6.94437	0.961689
purB	-0.32755	8.6678	0.417276
sspP	-0.742566	3.59073	0.128903
YP_500619.1	-0.09485	3.66341	0.846954
YP_500620.1	-0.056768	4.7393	0.901131
YP_500621.1	-0.247281	7.54548	0.526194
nadE	-0.240375	7.58436	0.55381
pncB2	-0.266266	7.4231	0.538914
nos	-0.891127	7.31161	0.02922
pheA	-0.588816	5.73112	0.202304
YP_500626.1	-0.374041	-0.197809	0.765742
sdcS	-1.49401	5.86103	0.006493
YP_500628.1	-0.937226	5.40834	0.087687
rutB	0.263684	8.17234	0.505743
ppaC	0.255184	10.0473	0.504558
YP_500631.1	0.622963	-0.814582	0.812177
aldH1	0.154666	8.68087	0.723794
YP_500633.1	-0.537106	7.7414	0.19258
YP_500634.1	-0.244702	4.74852	0.663367
YP_500635.1	-0.099066	2.63414	0.860323
YP_500636.1	-0.37509	4.3493	0.489389
YP_500637.1	-0.238425	6.957	0.609802
YP_500638.1	-0.504756	4.98689	0.277672
YP_500639.1	-0.466532	5.58962	0.286264
YP_500640.1	0.283574	8.56524	0.522563
YP_500641.1	0.629918	4.5478	0.311583
bcrA_2	0.122339	6.78263	0.783938
YP_500643.1	1.33895	2.91033	0.011391
btuD_4	0.124355	6.39304	0.793409
ytrA	-0.430821	5.35595	0.348153
YP_500647.1	0.538058	1.89105	0.344194
hisC_2	0.353986	8.32592	0.353142
map_3	0.122322	-0.078051	0.89825
YP_500650.1	0.134617	3.9595	0.814438
YP_500652.1	1.65151	2.31329	0.019
YP_500654.1	0.178903	4.16751	0.774214
scn_3	-0.703773	5.91708	0.195635
chp	-0.927777	4.09813	0.230807
YP_500657.1	-1.03062	5.70986	0.046698
sak	-1.57725	6.86096	0.033204
YP_500659.1	-0.574504	6.09568	0.655074
YP_500661.1	-0.359068	1.55391	0.677367
YP_500662.1	0.378073	4.84677	0.471649
YP_500663.1	-0.363927	5.28698	0.736964
YP_500664.1	-0.162852	4.2605	0.898387
YP_500665.1	-0.146428	1.33452	0.89915
YP_500666.1	-0.752288	9.04627	0.472155
YP_500667.1	-0.826913	7.21237	0.498735
YP_500668.1	-0.794645	5.47667	0.559196
YP_500696.1	-1.35596	4.67432	0.210101
YP_500710.1	-0.920589	5.82021	0.469248
xerC_4	-0.281018	4.72638	0.669209
YP_500725.1	-2.7601	5.22538	1e-06
YP_500726.1	-2.43679	4.37941	1e-06
dapE	-1.56933	5.2392	0.025007
YP_500728.1	0.694566	1.0222	0.270476
ktrB_2	0.393437	4.52531	0.48586
YP_500731.1	-0.308174	4.46062	0.547041
YP_500732.1	-0.779514	3.33391	0.130652
YP_500733.1	-0.428103	2.50561	0.467099
YP_500734.1	-0.394774	3.94229	0.432717
groEL	-0.194062	10.3539	0.631609
groES	-0.296156	6.19878	0.507217
MroQ	-0.043643	4.58181	0.928968
YP_500739.1	-0.444062	6.17656	0.332236
YP_500740.1	2.83215	7.81098	0
yafV	0.539922	7.63396	0.335667
YP_500742.1	-2.40488	2.64234	0.000223
agrB	-2.60627	8.52894	1e-06
YP_500744.1	-1.95512	1.19141	0.005804
YP_500745.1	-2.40592	9.89133	1e-06
agrA	-1.98628	8.96961	1.2e-05
YP_500747.1	-0.390864	2.10342	0.468862
scrK	-0.268756	8.44541	0.50115
scrB	-0.334349	8.48324	0.415923
treR_2	-1.3825	5.40734	0.03284
nrgA	0.93952	2.47201	0.118443
yeeD	1.05503	3.75114	0.039764
YP_500753.1	1.40122	6.68249	0.001023
rex	0.746768	8.08001	0.052703
yheS	0.464122	6.3483	0.272417
YP_500756.1	0.279796	-0.387622	0.859621
mutS_2	0.180878	4.28179	0.708231
tsaD	0.541148	6.97661	0.195313
rimI	0.642115	4.47918	0.157833
tsaB	0.361834	5.10566	0.461086
tsaE	0.500928	3.81106	0.309449
ilvD	-0.885618	5.71422	0.19155
ilvB	-0.517889	5.2208	0.396797
ilvC	-0.978267	4.54225	0.170341
leuA_2	-0.81639	5.18023	0.181699
leuB	-0.823539	4.56635	0.147145
leuC	-0.99609	4.56351	0.099016
leuD	-0.69486	3.4013	0.244607
ilvA	-0.658612	4.60629	0.217879
YP_500773.1	-0.230332	1.34201	0.702243
YP_500774.1	0.11808	6.20081	0.797392
yhgF	0.171876	8.14278	0.666059
sigB	-0.024213	9.67349	0.949816
rsbW	-0.437984	7.81179	0.291759
rsbV	-0.294346	7.46777	0.439909
YP_500781.1	-0.089746	3.48037	0.864289
mazF	-0.603945	7.27185	0.174543
mazE	-0.67082	4.99015	0.161368
alr1_2	-0.36653	8.18826	0.334823
acpS	-0.218809	5.73084	0.616432
YP_500786.1	-0.337421	6.12936	0.429914
YP_500787.1	-0.222861	7.21601	0.579733
YP_500788.1	0.049423	2.94204	0.929554
kdpC	-0.495627	3.32509	0.327482
kdpB	-0.428186	3.56719	0.396367
kdpA	1.02506	1.16198	0.146931
kdpD	-0.728131	4.37825	0.200955
kdpE	-0.310828	5.40417	0.551983
cshA	0.256282	12.187	0.561612
murF	-0.093286	9.52783	0.807297
ddl	-0.199887	8.57985	0.610709
rodA	-0.26035	6.86414	0.532287
YP_500799.1	0.300977	0.335056	0.776535
YP_500800.1	0.259658	2.71844	0.6798
YP_500801.1	0.056788	4.30956	0.91729
cls_2	-0.495356	7.49236	0.196958
yedJ	-0.253714	6.17369	0.55758
YP_500805.1	0.209623	3.48158	0.667032
yidC	0.207925	10.2655	0.623371
thiE	-0.440964	2.79725	0.386343
thiM	-0.908068	2.1914	0.102635
thiD	-0.876242	1.45912	0.129599
ssbA_2	0.418986	2.69665	0.52155
YP_500814.1	-0.668876	4.51188	0.200428
fabZ	0.092777	7.7026	0.818947
murA1	0.008923	9.68989	0.981736
YP_500817.1	1.04933	1.17937	0.074113
YP_500818.1	-0.51373	7.06971	0.248535
atpC	-0.804434	10.5885	0.041088
atpD	-0.635105	11.878	0.09955
atpG	-0.502792	10.9013	0.234943
atpA	-0.577921	11.8618	0.15875
atpH	-0.357466	9.12893	0.443604
atpF	-0.671506	10.1252	0.128351
atpE	-0.839902	7.17631	0.042935
atpB	-0.821661	10.629	0.041325
YP_500827.1	-0.37776	8.78921	0.420766
mnaA_2	-0.727389	10.9197	0.072689
upp	-0.721891	10.277	0.093118
glyA	-0.897329	10.5797	0.020714
YP_500831.1	-0.983084	8.6855	0.013338
ptpB	0.257492	4.82118	0.605422
ywlC	0.497284	6.24551	0.307448
prmC	0.236887	8.01553	0.596881
prfA	0.059688	8.41986	0.886742
tdk	-0.30323	7.34021	0.455313
rpmE2	0.348862	7.87789	0.488154
rho	-0.031715	10.2786	0.939204
YP_500839.1	-0.059476	9.94587	0.900993
yodB	0.655997	8.8331	0.136166
murA2	-0.014324	8.84154	0.971204
fba	-0.181026	13.6497	0.655983
YP_500843.1	0.370389	4.63861	0.425937
pyrG	0.224995	9.98735	0.582467
rpoE	-0.222033	8.81564	0.585152
YP_500846.1	-0.126559	6.49951	0.767651
coaW	-0.62342	7.53704	0.123829
YP_500849.1	0.102049	7.70521	0.794082
YP_500850.1	1.11566	7.61711	0.007789
abgB	0.665318	6.86632	0.151247
luxS	-0.114104	6.99086	0.801421
YP_500853.1	-0.825048	5.79407	0.069126
pdp	-1.75253	8.53687	0.000169
YP_500855.1	-1.64492	3.08378	0.007058
deoC2	-1.64601	7.36692	0.000572
dps	0.680471	9.50417	0.162201
YP_500859.1	-0.234732	5.50945	0.654876
YP_500860.1	0.876126	7.76839	0.03622
YP_500861.1	-0.166707	3.59907	0.748219
gmuF	-0.634825	6.42619	0.187417
YP_500863.1	-1.45605	1.89426	0.039965
yhfK	-1.6791	6.33256	0.002701
czrA	0.903264	5.76132	0.120189
czcD_2	1.09415	7.69569	0.017991
YP_500867.1	0.726998	7.73728	0.215386
YP_500868.1	-0.512838	0.349684	0.478915
YP_500870.1	1.36019	3.85577	0.006675
YP_500871.1	-1.52277	0.912784	0.033965
ywpJ_2	-0.336884	7.70744	0.4009
ylmA	-0.982997	5.52657	0.026029
glmS	-0.814246	10.5147	0.061944
mtlA	0.517412	9.89328	0.400181
YP_500877.1	0.640901	9.63107	0.166632
mtlF	-0.224823	7.92343	0.659824
mtlD	0.469218	8.72573	0.274305
YP_500880.1	-0.215478	5.72509	0.62555
glmM	-0.630416	8.84036	0.107944
cdaR	-0.426849	7.39104	0.277988
cdaA	-0.654764	7.43183	0.09137
arg	-2.29232	6.50798	0.000658
YP_500888.1	0.410085	1.40924	0.517402
farB_1	0.250074	6.7555	0.550474
sepA	1.4714	4.05825	0.015779
sdrM	-0.312124	6.98635	0.505851
YP_500893.1	-0.364516	7.06105	0.441277
YP_500894.1	-0.374903	9.49675	0.36172
ydjM	-0.084449	5.98985	0.847346
YP_500896.1	-0.92858	5.0278	0.176287
YP_500897.1	0.065821	6.75634	0.875549
fecD	1.13877	5.40562	0.012688
yfiZ_2	0.910989	5.43694	0.046581
yfmC_2	0.871922	7.70796	0.037195
YP_500901.1	0.838694	-0.286959	0.407039
orr	-0.050607	5.5367	0.909451
YP_500903.1	-0.601506	6.73435	0.168553
YP_500904.1	1.35763	3.03929	0.009369
YP_500905.1	-0.827519	7.13969	0.057541
YP_500909.1	-1.23268	10.8672	0.005974
YP_500910.1	-1.49712	7.70931	0.002758
YP_500911.1	-1.76316	10.1185	0.000573
opuD_2	-0.873437	8.11902	0.052865
YP_500913.1	-0.009566	6.92875	0.983549
yfmJ	0.365753	9.65146	0.387745
YP_500915.1	0.053116	6.69742	0.906354
lacG	-0.654458	4.04823	0.176974
lacE	-0.753624	3.35429	0.135475
lacF	-0.107791	0.334067	1
lacD	-0.939533	2.20433	0.138304
lacC_2	-0.467687	2.02212	0.439851
lacB	0.686925	1.9972	0.250759
lacA	0.559314	3.02053	0.294918
lacR	-0.524668	5.47804	0.303041
cobB	-0.665427	5.1485	0.197321
YP_500925.1	1.72096	-0.587111	0.147195
YP_500927.1	-0.558114	-0.542285	0.574571
YP_500928.1	-0.1854	7.38466	0.667525
adhR	0.11965	4.0884	0.840265
YP_500931.1	-2.06595	5.85682	1e-05
YP_500932.1	-0.226708	5.40388	0.628882
YP_500933.1	0.095072	5.62935	0.833386
aldC_1	1.21245	7.92739	0.031617
alsS	0.676903	9.10224	0.20159
YP_500939.1	0.329222	5.08468	0.494943
YP_500940.1	-0.067372	5.57326	0.886821
YP_500941.1	-0.677537	0.870366	0.351143
YP_500942.1	-0.869824	6.45433	0.047119
YP_500943.1	-0.842233	2.41465	0.191952
YP_500944.1	0.229049	6.26204	0.593704
rpsI	0.382102	10.4417	0.354895
rplM	0.282899	9.5958	0.492062
truA	0.371748	7.61972	0.342674
ecfT_2	0.595632	6.9262	0.140854
cbiO	0.183567	8.20523	0.640734
rplQ	0.393437	10.5422	0.382705
rpoA	0.369971	13.0639	0.424703
rpsK	0.434668	10.3903	0.311312
rpsM	0.003028	11.1037	0.994173
rpmJ	0.440968	6.126	0.45648
infA	0.326366	9.41528	0.501949
adk	0.207045	12.5944	0.648959
secY	0.351848	13.6648	0.458385
rplO	0.536268	11.742	0.280499
rpmD	0.546497	8.9345	0.218967
rpsE	0.492877	11.161	0.262626
rplR	0.459731	11.0314	0.310762
rplF	0.488696	12.095	0.319021
rpsH	0.588437	11.1793	0.271968
rplE	0.489824	11.4902	0.309788
rplX	0.371356	11.1701	0.447272
rplN	0.340714	11.0197	0.457357
rpsQ	0.527535	9.8907	0.296887
rpmC	0.403722	10.1629	0.436595
rplP	0.410455	11.5312	0.382367
rpsC	0.44042	11.451	0.35836
rplV	0.393557	10.0574	0.399003
rpsS	0.347225	10.361	0.481532
rplB	0.620599	12.5564	0.182494
rplW	0.456528	9.96705	0.330658
[truncated: 460 more rows]
